# Supplementary material for: Microscale 3D Liver Bioreactor for In Vitro Hepatotoxicity Testing under Perfusion Conditions
Source: Bioengineering (Basel). 2018 Mar 15;5(1):24. doi: 10.3390/bioengineering5010024 (PMC5874890; doi:10.3390/bioengineering5010024)
Supplement: Supplementary File 1 [file bioengineering-05-00024-s001.zip]

Archive with 53 entries (49 files):
- qRT_PCR/qRT-PCR.xlsx
- Clinical_chemistry_parameters/10mM_APAP.xlsx
- Clinical_chemistry_parameters/30mM_APAP.xlsx
- Clinical_chemistry_parameters/5mM_APAP.xlsx
- Clinical_chemistry_parameters/Control.xlsx
- Clinical_chemistry_parameters/Summary_balanced_data.xlsx
- Histology_Immnunofluorescence/CK18_Vim/
- Histology_Immnunofluorescence/CK18_Vim/10mM_CK18_Vim_40x_Composite.tif
- Histology_Immnunofluorescence/CK18_Vim/10mM_CK18_Vim_40x_Dapi.tif
- Histology_Immnunofluorescence/CK18_Vim/10mM_CK18_Vim_40x_Green.tif
- Histology_Immnunofluorescence/CK18_Vim/10mM_CK18_Vim_40x_Red.tif
- Histology_Immnunofluorescence/CK18_Vim/30mM_CK18_Vim_40x_Composite.tif
- Histology_Immnunofluorescence/CK18_Vim/30mM_CK18_Vim_40x_Dapi.tif
- Histology_Immnunofluorescence/CK18_Vim/30mM_CK18_Vim_40x_Green.tif
- Histology_Immnunofluorescence/CK18_Vim/30mM_CK18_Vim_40x_Red.tif
- Histology_Immnunofluorescence/CK18_Vim/Control_CK18_Vim_40x_Composite.tif
- Histology_Immnunofluorescence/CK18_Vim/Control_CK18_Vim_40x_Dapi.tif
- Histology_Immnunofluorescence/CK18_Vim/Control_CK18_Vim_40x_Green.tif
- Histology_Immnunofluorescence/CK18_Vim/Control_CK18_Vim_40x_Red.tif
- Histology_Immnunofluorescence/CK18_Vim/Thumbs.db
- Histology_Immnunofluorescence/CYP1A2_CK18/
- Histology_Immnunofluorescence/CYP1A2_CK18/10mM_CYP1A2_CK18_40x_Composite.tif
- Histology_Immnunofluorescence/CYP1A2_CK18/10mM_CYP1A2_CK18_40x_Dapi.tif
- Histology_Immnunofluorescence/CYP1A2_CK18/10mM_CYP1A2_CK18_40x_Green.tif
- Histology_Immnunofluorescence/CYP1A2_CK18/10mM_CYP1A2_CK18_40x_Red.tif
- Histology_Immnunofluorescence/CYP1A2_CK18/30mM_CYP1A2_CK18_40x_Composite.tif
- Histology_Immnunofluorescence/CYP1A2_CK18/30mM_CYP1A2_CK18_40x_Dapi.tif
- Histology_Immnunofluorescence/CYP1A2_CK18/30mM_CYP1A2_CK18_40x_Green.tif
- Histology_Immnunofluorescence/CYP1A2_CK18/30mM_CYP1A2_CK18_40x_Red.tif
- Histology_Immnunofluorescence/CYP1A2_CK18/Control_CYP1A2_CK18_40x_Composite.tif
- Histology_Immnunofluorescence/CYP1A2_CK18/Control_CYP1A2_CK18_40x_Dapi.tif
- Histology_Immnunofluorescence/CYP1A2_CK18/Control_CYP1A2_CK18_40x_Green.tif
- Histology_Immnunofluorescence/CYP1A2_CK18/Control_CYP1A2_CK18_40x_Red.tif
- Histology_Immnunofluorescence/CYP1A2_CK18/Thumbs.db
- Histology_Immnunofluorescence/H_and_E/
- Histology_Immnunofluorescence/H_and_E/10mM_HE_32x.tif
- Histology_Immnunofluorescence/H_and_E/30mM_HE_32x.tif
- Histology_Immnunofluorescence/H_and_E/Control_HE_32x.tif
- Histology_Immnunofluorescence/H_and_E/Thumbs.db
- Histology_Immnunofluorescence/MRP2_CYP3A4/
- Histology_Immnunofluorescence/MRP2_CYP3A4/10mM_MRP2_CYP3A4_40x_Composite.tif
- Histology_Immnunofluorescence/MRP2_CYP3A4/10mM_MRP2_CYP3A4_40x_Dapi.tif
- Histology_Immnunofluorescence/MRP2_CYP3A4/10mM_MRP2_CYP3A4_40x_Green.tif
- Histology_Immnunofluorescence/MRP2_CYP3A4/10mM_MRP2_CYP3A4_40x_Red.tif
- Histology_Immnunofluorescence/MRP2_CYP3A4/30mM_MRP2_CYP3A4_40x_Composite.tif
- Histology_Immnunofluorescence/MRP2_CYP3A4/30mM_MRP2_CYP3A4_40x_Dapi.tif
- Histology_Immnunofluorescence/MRP2_CYP3A4/30mM_MRP2_CYP3A4_40x_Green.tif
- Histology_Immnunofluorescence/MRP2_CYP3A4/30mM_MRP2_CYP3A4_40x_Red.tif
- Histology_Immnunofluorescence/MRP2_CYP3A4/Control_MRP2_CYP3A4_40x_Composite.tif
- Histology_Immnunofluorescence/MRP2_CYP3A4/Control_MRP2_CYP3A4_40x_Dapi.tif
- Histology_Immnunofluorescence/MRP2_CYP3A4/Control_MRP2_CYP3A4_40x_Green.tif
- Histology_Immnunofluorescence/MRP2_CYP3A4/Control_MRP2_CYP3A4_40x_Red.tif
- Histology_Immnunofluorescence/MRP2_CYP3A4/Thumbs.db
