# Supplementary material for: Microscale 3D Liver Bioreactor for In Vitro Hepatotoxicity Testing under Perfusion Conditions
Source: Bioengineering (Basel). 2018 Mar 15;5(1):24. doi: 10.3390/bioengineering5010024 (PMC5874890; doi:10.3390/bioengineering5010024)
Supplement: Supplementary File 1 [file bioengineering-05-00024-s001.zip › qRT_PCR/qRT-PCR.xlsx]

## Sheet: calculation of fold changes
	Position	Ct	Primer	Mean Ct		∆Ct		∆∆Ct		Fold Change
BR29 30mM APAP	A5	24.74	GAP-DH	24.48		0
	B5	24.22	GAP-DH
	C5	26.84	CYP 1A2	26.89		2.41		0.79875		0.574847		CYP 1A2
	D5	26.94	CYP 1A2
	E5	23.52	CYP 2E1	23.405		-1.075		-4.265		19.2262		CYP 2E1
	F5	23.29	CYP 2E1
	G5	28.1	CPS 1	28.29		3.81		0.15		0.90125		CPS 1
	H5	28.48	CPS 1
	A6	36.37	GSH-Trans	35.77		11.29		1.47875		0.3588		GSH-Trans
	B6	35.17	GSH-Trans
	C6	32.75	Caspase 3	32.465		7.985		2.31625		0.200789		Caspase 3
	D6	32.18	Caspase 3
	E6	29.37	AIFM 1	29.215		4.735		1.065		0.477973		AIFM 1
	F6	29.06	AIFM 1
	-RT	-
BR24 10mM APAP	A11	25.6	GAP-DH	25.065		0
	B11	24.53	GAP-DH
	C11	28.75	CYP 1A2	28.83		3.765		2.15375		0.224728		CYP 1A2
	D11	28.91	CYP 1A2
	E11	25.85	CYP 2E1	25.825		0.76		-2.43		5.38893		CYP 2E1
	F11	25.8	CYP 2E1
	G11	31.19	CPS 1	31.335		6.27		2.61		0.163799		CPS 1
	H11	31.48	CPS 1
	A12	37	GSH-Trans	37.97		12.905		3.09375		0.117135		GSH-Trans
	B12	38.94	GSH-Trans
	C12	36.7	Caspase 3	35.945		10.88		5.21125		0.0269934		Caspase 3
	D12	35.19	Caspase 3
	E12	33.21	AIFM 1	32.59		7.525		3.855		0.0691082		AIFM 1
	F12	31.97	AIFM 1
	-RT	-
BR21 10mM APAP	A5	20.29	GAP-DH	19.995		0
	B5	19.7	GAP-DH
	C5	25.6	CYP 1A2	25.68		5.685		4.07375		0.0593853		CYP 1A2
	D5	25.76	CYP 1A2
	E5	23.47	CYP 2E1	23.445		3.45		0.26		0.835088		CYP 2E1
	F5	23.42	CYP 2E1
	G5	27.7	CPS 1	27.93		7.935		4.275		0.0516531		CPS 1
	H5	28.16	CPS 1
	A6	31.88	GSH-Trans	31.37		11.375		1.56375		0.338271		GSH-Trans
	B6	30.86	GSH-Trans
	C6	24.94	Caspase 3	24.915		4.92		-0.74875		1.68034		Caspase 3
	D6	24.89	Caspase 3
	E6	26.19	AIFM 1	26.095		6.1		2.43		0.185565		AIFM 1
	F6	26	AIFM 1
	-RT	-
BR27 10mM APAP	A3	19.28	GAP-DH	18.855		0
	B3	18.43	GAP-DH
	C3	22.34	CYP 1A2	22.31		3.455		1.84375		0.278597		CYP 1A2
	D3	22.28	CYP 1A2
	E3	22.15	CYP 2E1	22.17		3.315		0.125		0.917004		CYP 2E1
	F3	22.19	CYP 2E1
	G3	23.28	CPS 1	23.55		4.695		1.035		0.488016		CPS 1
	H3	23.82	CPS 1
	A4	29.74	GSH-Trans	29.415		10.56		0.74875		0.595119		GSH-Trans
	B4	29.09	GSH-Trans
	C4	24.11	Caspase 3	24.17		5.315		-0.35375		1.27788		Caspase 3
	D4	24.23	Caspase 3
	E4	24.04	AIFM 1	24.02		5.165		1.495		0.354781		AIFM 1
	F4	24	AIFM 1
	-RT	-
BR22 5mM APAP	A7	17.57	GAP-DH	17.185		0
	B7	16.8	GAP-DH
	C7	22	CYP 1A2	22		4.815		3.20375		0.108536		CYP 1A2
	D7	22	CYP 1A2
	E7	21.57	CYP 2E1	21.45		4.265		1.075		0.474671		CYP 2E1
	F7	21.33	CYP 2E1
	G7	25.12	CPS 1	25.27		8.085		4.425		0.0465524		CPS 1
	H7	25.42	CPS 1
	A8	29.82	GSH-Trans	29.335		12.15		2.33875		0.197682		GSH-Trans
	B8	28.85	GSH-Trans
	C8	22.14	Caspase 3	21.82		4.635		-1.03375		2.04734		Caspase 3
	D8	21.5	Caspase 3
	E8	22.35	AIFM 1	22.265		5.08		1.41		0.376312		AIFM 1
	F8	22.18	AIFM 1
	-RT	-
BR35 5mM APAP	A5	17.26	GAP-DH	17.09		0
	B5	16.92	GAP-DH
	C5	21.71	CYP 1A2	21.73		4.64		3.02875		0.122534		CYP 1A2
	D5	21.75	CYP 1A2
	E5	22.37	CYP 2E1	22.305		5.215		2.025		0.245705		CYP 2E1
	F5	22.24	CYP 2E1
	G5	26.08	CPS 1	26.285		9.195		5.535		0.0215675		CPS 1
	H5	26.49	CPS 1
	A6	29.87	GSH-Trans	29.495		12.405		2.59375		0.165655		GSH-Trans
	B6	29.12	GSH-Trans
	C6	22.56	Caspase 3	22.52		5.43		-0.23875		1.17997		Caspase 3
	D6	22.48	Caspase 3
	E6	22.5	AIFM 1	22.545		5.455		1.785		0.290176		AIFM 1
	F6	22.59	AIFM 1
	-RT	-
BR30 non-treated control	A7	18.25	GAP-DH	17.665		0
	B7	17.08	GAP-DH
	C7	18.64	CYP 1A2	18.65		0.985		-0.62625		1.54355		CYP 1A2
	D7	18.66	CYP 1A2
	E7	21.22	CYP 2E1	21.185		3.52		0.33		0.795536		CYP 2E1
	F7	21.15	CYP 2E1
	G7	21.45	CPS 1	21.565		3.9		0.24		0.846745		CPS 1
	H7	21.68	CPS 1
	A8	28.02	GSH-Trans	27.64		9.975		0.16375		0.892702		GSH-Trans
	B8	27.26	GSH-Trans
	C8	23.6	Caspase 3	23.555		5.89		0.22125		0.857822		Caspase 3
	D8	23.51	Caspase 3
	E8	21.41	AIFM 1	21.355		3.69		0.02		0.986233		AIFM 1
	F8	21.3	AIFM 1
	-RT	-
BR26 non-treated control	A1	21.17	GAP-DH	20.65		0
	B1	20.13	GAP-DH
	C1	24.38	CYP 1A2	24.32		3.67		2.05875		0.240024		CYP 1A2
	D1	24.26	CYP 1A2
	E1	23.62	CYP 2E1	23.595		2.945		-0.245		1.18509		CYP 2E1
	F1	23.57	CYP 2E1
	G1	23.27	CPS 1	23.495		2.845		-0.815		1.7593		CPS 1
	H1	23.72	CPS 1
	A2	30.02	GSH-Trans	29.545		8.895		-0.91625		1.8872		GSH-Trans
	B2	29.07	GSH-Trans
	C2	26.29	Caspase 3	26.265		5.615		-0.05375		1.03796		Caspase 3
	D2	26.24	Caspase 3
	E2	24.47	AIFM 1	24.425		3.775		0.105		0.929805		AIFM 1
	F2	24.38	AIFM 1
	-RT	-
BR32 non-treated control	A9	18.78	GAP-DH	18.35		0
	B9	17.92	GAP-DH
	C9	19.19	CYP 1A2	19.325		0.975		-0.63625		1.55428		CYP 1A2
	D9	19.46	CYP 1A2
	E9	20.9	CYP 2E1	20.825		2.475		-0.715		1.64148		CYP 2E1
	F9	20.75	CYP 2E1
	G9	21.44	CPS 1	21.58		3.23		-0.43		1.34723		CPS 1
	H9	21.72	CPS 1
	A10	28.87	GSH-Trans	28.445		10.095		0.28375		0.821453		GSH-Trans
	B10	28.02	GSH-Trans
	C10	23.84	Caspase 3	23.865		5.515		-0.15375		1.11246		Caspase 3
	D10	23.89	Caspase 3
	E10	21.86	AIFM 1	21.875		3.525		-0.145		1.10573		AIFM 1
	F10	21.89	AIFM 1
	-RT	-
BR33 non-treated control	A3	18.48	GAP-DH	18.18		0
	B3	17.88	GAP-DH
	C3	18.95	CYP 1A2	18.995		0.815		-0.79625		1.73658		CYP 1A2
	D3	19.04	CYP 1A2
	E3	21.97	CYP 2E1	22		3.82		0.63		0.646176		CYP 2E1
	F3	22.03	CYP 2E1
	G3	22.58	CPS 1	22.845		4.665		1.005		0.49827		CPS 1
	H3	23.11	CPS 1
	A4	28.88	GSH-Trans	28.46		10.28		0.46875		0.72259		GSH-Trans
	B4	28.04	GSH-Trans
	C4	23.75	Caspase 3	23.835		5.655		-0.01375		1.00958		Caspase 3
	D4	23.92	Caspase 3
	E4	21.92	AIFM 1	21.87		3.69		0.02		0.986233		AIFM 1
	F4	21.82	AIFM 1
	-RT	-
Mean of all non treated controls			GAP-DH			0
			GAP-DH
			CYP 1A2			1.61125						CYP 1A2
			CYP 1A2
			CYP 2E1			3.19						CYP 2E1
			CYP 2E1
			CPS 1			3.66						CPS 1
			CPS 1
			GSH-Trans			9.81125						GSH-Trans
			GSH-Trans
			Caspase 3			5.66875						Caspase 3
			Caspase 3
			AIFM 1			3.67						AIFM 1
			AIFM 1
