# Supplementary material for: Microscale 3D Liver Bioreactor for In Vitro Hepatotoxicity Testing under Perfusion Conditions
Source: Bioengineering (Basel). 2018 Mar 15;5(1):24. doi: 10.3390/bioengineering5010024 (PMC5874890; doi:10.3390/bioengineering5010024)
Supplement: Supplementary File 1 [file bioengineering-05-00024-s001.zip › Clinical_chemistry_parameters/10mM_APAP.xlsx]

## Sheet: Bioreactor # 05
10 mM APAP
Culture data
Parameter [unit]
Culture Day			0	1	2	3	4	5	6
Time			20:00:00	10:00:00	10:30:00	11:00:00	10:00:00	10:30:00	10:30:00
Hours between sampling				14	24.5	24.5	23	24.5	24
Hours total			0	14	38.5	63	86	110.5	134.5
Volume recirculation [ml]	7
Volume sample [ml]	1
Total cell number [Mio.]	10
Viability [%]	91.57
Metabolism
Measured from recirculating media
Culture day			0	1	2	3	4	5	6
Glucose [mg/dl]			176	177	206	209	219	220	183
Lactate [mg/dl]			2	5	17	18	23	21	16
LDH 37°C [U/l]			144	113	157	109	60	35	24
Urea [mg/dl]			11	12	16	14	11	11	10
ALT 37°C [U/l]			28	29	54	34	19	11	8
AST 37°C [U/l]			94	170	377	266	169	103	76
GLDH 37°C [U/l]			11.9	61.9	169.1	158.1	104.2	16.8	9.9
Ammonia [µmol/L]			95	235.6	186.3	194.1	437.1	511.7	NA
Measured from waste media
Culture day			0	1	2	3	4	5	6
IL-6 [pg/ml]				25.307	82.756	25.539	0	0	0
Media blank value	Heparmed
Glucose [mg/dl]	160
Lactate [mg/dl]	0
LDH 37°C [U/l]	0
Urea [mg/dl]	0
ALT 37°C [U/l]	3
AST 37°C [U/l]	2
GLDH 37°C [U/l]	1
Ammonia [µmol/L]	5.4
IL-6 [pg/ml]	0
Perfusion
Culture day			0	1	2	3	4	5	6
Media feed rate [ml/h]			0.6	0.2	0.2	0.2	0.2	0.2	0.2
Reactor pump [ml/min]			1	1	1	1	1	1	1
Waste volume [ml]			0	9	5	4.4	3.5	4.6	4.3
Medium refill [ml]				1	1.3	0.7	0.1	0.9	0.9
Balanced values based on recirculation samples
Culture day			0	1	2	3	4	5	6
Glucose [µg/h/1E6 cells]			0	12.25	13.449	13.2245	19.6522	14.5184	-0.189583
Lactate [µg/h/1E6 cells]			0	3.89286	5.87755	4.12245	5.42391	4.49796	2.73125
LDH 37°C [mU/h/1E6 cells]			0	7.73929	4.47347	1.65796	0.268478	0.422449	0.353542
Urea [µg/h/1E6 cells]			0	8.67857	4.4898	2.77551	1.59783	2.51429	2.04792
ALT 37°C [mU/h/1E6 cells]			0	1.86786	1.60245	0.376735	0.0476087	0.0632653	0.0635417
AST 37°C [mU/h/1E6 cells]			0	12.8143	12.1384	4.09959	1.48283	1.31265	1.20188
GLDH 37°C[mU/h/1E6 cells]			0	4.88571	5.64694	3.29322	1.02707	-0.958367	0.0862708
Ammonia [nmol/h/1E6 cells]			0	17.9493	3.71931	4.28669	12.9577	12.7014	NA
Balanced values based on waste samples
Culture day			0	1	2	3	4	5	6
IL-6 [pg/h/1E6 cells]				1.62688	1.6889	0.45866	0	0	0

## Sheet: Bioreactor # 21
10 mM APAP
Culture data
Parameter [unit]
Culture Day			0	1	2	3	4	5	6
Time			17:00:00	10:30:00	10:30:00	10:30:00	10:30:00	10:30:00	11:00:00
Hours between sampling				17.5	24	24	24	24	24.5
Hours total			0	17.5	41.5	65.5	89.5	113.5	138
Volume recirculation [ml]	7
Volume sample [ml]	1.3
Total cell number [Mio.]	10
Viability [%]	75.51
Metabolism
Measured from recirculating media
Culture day			0	1	2	3	4	5	6
Glucose [mg/dl]			165	175	197	215	223	204	180
Lactate [mg/dl]			0	5	10	15	19	21	20
LDH 37°C [U/l]			1	146	113	58	17	18	55
Urea [mg/dl]			1	8	16	15	12	11	13
ALT 37°C [U/l]			2	109	69	24	10	9	21
AST 37°C [U/l]			0	204	258	158	76	45	53
GLDH 37°C [U/l]			0.8	72	130.2	110.3	50.3	33.8	8.6
Ammonia [µmol/l]			11.8	89.3	98.8	97.8	257.5	400.8	455.6
Measured from waste media
Culture day			0	1	2	3	4	5	6
PGE2 [ng/ml]				0.19866	0.19039	0.17193	0.27725	0.24497	0.24722
IL-6 [pg/ml]				0	11.8376	0	0	0	0
Media blank value	Heparmed
Glucose [mg/dl]	165
Lactate [mg/dl]	0
LDH 37°C [U/l]	1
Urea [mg/dl]	1
ALT 37°C [U/l]	2
AST 37°C [U/l]	0
GLDH 37°C [U/l]	0.8
Ammoniak [µmol/L]	11.8
PGE2 [ng/ml]	0
IL-6 [pg/ml]	0
Perfusion
Culture day			0	1	2	3	4	5	6
Media feed rate [ml/h]			0.6	0.2	0.2	0.2	0.2	0.2	0.2
Reactor pump [ml/min]			0.7	0.7	0.7	0.7	0.7	0.7	0.7
Waste volume [ml]			0	11.1	5.2	5.2	4.8	4.6	4.6
Medium refill [ml]				1.8	2.3	2.4	2.1	1.3	1.3
Balanced values based on recirculation samples
Culture day			0	1	2	3	4	5	6
Glucose [µg/h/1E6 cells]			0	2.45714	4.63333	8.30417	10.3417	6.89583	0.281633
Lactate [µg/h/1E6 cells]			0	3.58571	3.35417	4.70833	5.37917	5.44583	4.67755
LDH 37°C [mU/h/1E6 cells]			0	10.3957	2.60292	0.82875	-0.160417	0.432083	1.81388
Urea [µg/h/1E6 cells]			0	4.99143	5.05417	3.61667	2.35	2.31667	3.16735
ALT 37°C [mU/h/1E6 cells]			0	7.66771	1.28958	0.00541667	0.00416667	0.157917	0.624082
AST 37°C [mU/h/1E6 cells]			0	14.6297	7.685	2.9875	0.804167	0.667083	1.38735
GLDH 37°C[mU/h/1E6 cells]			0	5.10377	4.253	2.70492	0.430458	0.5775	-0.161878
Ammonia [nmol/h/1E6 cells]			0	5.52414	2.42979	2.26217	8.40142	11.593	11.4479
Balanced values based on waste samples
Culture day			0	1	2	3	4	5	6
PGE2 [pg/h/1E6 cells]				12.6007	4.12512	3.72515	5.545	4.69526	4.64168
IL-6 [pg/h/1E6 cells]				0	0.256481	0	0	0	0

## Sheet: Bioreactor # 24
10 mM APAP
Culture data
Parameter [unit]
Culture day			0	1	2	3	4	5	6
Time			19:00:00	10:45:00	11:00:00	12:30:00	11:30:00	11:30:00	11:30:00
Hours between sampling				15.75	24.25	25.5	23	24	24
Hours total			0	15.75	40	65.5	88.5	112.5	136.5
Volume recirculation [ml]	7
Volume sample [ml]	1.3
Total cell number [Mio.]	8.5
Viability [%]	90
Metabolism
Measured from recirculating media
Culture day			0	1	2	3	4	5	6
Glucose [mg/dl]			175	180	186	193	193	183	181
Lactate [mg/dl]			0	6	7	7	4	2	1
LDH 37°C [U/l]			0	46	22	10	10	10	0.3
Urea [mg/dl]			0	9	7	7	5	3	2
ALT 37°C [U/l]			0	22	11	8	5	1	3
AST 37°C [U/l]			0	61	46	39	22	2	2
GLDH 37°C [U/l]			0	45.5	39.4	13.3	5.2	1	2
Ammonia [µmol/l]			16.3	141.8	172.8	181	255.4	220.1	195.9
Measured from waste media
Culture day
PGE2 [ng/ml]				0.1594	0.16082	0.14062	0.1323	0.24158	0.10912
IL-6 [pg/ml]				0	36.162	0	0	0	0
Media blank value	Heparmed
Glucose [mg/dl]	175
Lactate [mg/dl]	0
LDH 37°C [U/l]	0
Urea [mg/dl]	0
ALT 37°C [U/l]	0
AST 37°C [U/l]	0
GLDH 37°C [U/l]	0
Ammonia [µmol/l]	14.8
PGE2 [ng/ml]	0
IL-6 [pg/ml]	0
Perfusion
Culture day			0	1	2	3	4	5	6
Media feed rate [ml/h]			0.6	0.2	0.2	0.2	0.2	0.2	0.2
Reactor pump [ml/min]			1	1	1	1	1	1	1
Waste volume [ml]			0	11.2	5.2	5	4.4	5	5
Medium refill [ml]				2.2	1.7	0	2	2	1.3
Balanced values based on recirculation samples
Culture day			0	1	2	3	4	5	6
Glucose [µg/h/1E6 cells]			0	-7.05882	0.975136	16.7612	-1.0179	-5.10294	1.53922
Lactate [µg/h/1E6 cells]			0	5.64706	2.35779	2.0346	0.629156	0.303922	0.151961
LDH 37°C [mU/h/1E6 cells]			0	4.32941	0.332808	0.113495	0.29156	0.308824	-0.142892
Urea [µg/h/1E6 cells]			0	8.47059	1.90661	2.0346	1.09974	0.612745	0.460784
ALT 37°C [mU/h/1E6 cells]			0	2.07059	0.181443	0.188235	0.0920716	-0.0318627	0.12402
AST 37°C [mU/h/1E6 cells]			0	5.74118	1.22498	1.03022	0.337084	-0.251961	0.0617647
GLDH 37°C[mU/h/1E6 cells]			0	4.28235	1.15071	0.00124567	0.00659847	-0.035	0.077451
Ammonia [nmol/h/1E6 cells]			0	11.8523	5.41992	5.04055	8.29391	5.73564	5.21319
Balanced values based on waste samples
Culture day			0	1	2	3	4	5	6
PGE2 [pg/h/1E6 cells]				13.3354	4.05707	3.24383	2.9776	5.92108	2.67451
IL-6 [pg/h/1E6 cells]				0	0.912274	0	0	0	0

## Sheet: Bioreactor # 27
10 mM APAP
Culture data
Parameter [unit]
Culture day			0	1	2	3	4	5	6
Time			17:00:00	12:00:00	11:30:00	11:15:00	11:30:00	11:30:00	12:15:00
Hours between sampling				19	23.5	23.75	24.25	24	24.75
Hours total			0	19	42.5	66.25	90.5	114.5	139.25
Volume recirculation [ml]	7
Volume sample [ml]	1.3
Total cell number [Mio.]	10
Viability [%]	82.79
Metabolism
Measured from recirculating media
Culture day			0	1	2	3	4	5	6
Glucose [mg/dl]			169	181	204	211	233	199	176
Lactate [mg/dl]			0	6	13	24	25	18	24
LDH 37°C [U/l]			0.1	104	137	65	40	33	1
Urea [mg/dl]			0	11	15	16	13	13	13
ALT 37°C [U/l]			2	59	45	26	14	10	6
AST 37°C [U/l]			1	170	191	124	85	55	33
GLDH 37°C [U/l]			0	107.9	152.8	104.9	73.9	58.9	34.5
Ammonia [µmol/l]			9	94.3	102.7	106	248.7	466.8	626.4
Measured from waste media
Culture day			0	1	2	3	4	5	6
PGE2 [ng/ml]				0.12245	0.20364	0.17056	0.11563	0.20293	0.22359
IL-6 [pg/ml]				5.49398	19.3135	0	0	0	0
Media blank value	Heparmed
Glucose [mg/dl]	169
Lactate [mg/dl]	0
LDH 37°C [U/l]	0.1
Urea [mg/dl]	0
ALT 37°C [U/l]	2
AST 37°C [U/l]	1
GLDH 37°C [U/l]	0
Ammonia [µmol/l]	11.78
PGE2 [ng/ml]	0
IL-6 [pg/ml]	0
Perfusion
Culture day			0	1	2	3	4	5	6
Media feed rate [ml/h]			0.6	0.2	0.2	0.2	0.2	0.2	0.2
Reactor pump [ml/min]			0.7	0.7	0.7	0.7	0.7	0.7	0.7
Waste volume [ml]			0	12.5	3.8	4.1	3.8	5	4.5
Medium refill [ml]				2.8	1.4	0	3.1	1.6	1.3
Balanced values based on recirculation samples
Culture day			0	1	2	3	4	5	6
Glucose [µg/h/1E6 cells]			0	-4.97368	10.5957	19.8758	4.36289	1.22917	-1.56566
Lactate [µg/h/1E6 cells]			0	4.18421	3.95319	7.14737	5.41443	3.79167	6.46061
LDH 37°C [mU/h/1E6 cells]			0	7.24487	3.5046	0.369642	0.446639	0.770167	-0.42497
Urea [µg/h/1E6 cells]			0	7.67105	3.90213	3.79158	2.26392	3.4125	3.04646
ALT 37°C [mU/h/1E6 cells]			0	3.95921	0.705957	0.264632	0.0494845	0.154167	0.0379798
AST 37°C [mU/h/1E6 cells]			0	11.7776	4.46255	1.77242	1.14804	1.01625	0.443232
GLDH 37°C[mU/h/1E6 cells]			0	7.52461	4.04213	1.64895	1.06841	1.34613	0.468364
Ammonia [nmol/h/1E6 cells]			0	5.65364	2.10397	2.25746	7.13133	14.8376	16.6279
Balanced values based on waste samples
Culture day			0	1	2	3	4	5	6
PGE2 [pg/h/1E6 cells]				8.05592	3.2929	2.9444	1.81193	4.22771	4.06527
IL-6 [pg/h/1E6 cells]				0.361446	0.312303	0	0	0	0
