# Supplementary material for: Microscale 3D Liver Bioreactor for In Vitro Hepatotoxicity Testing under Perfusion Conditions
Source: Bioengineering (Basel). 2018 Mar 15;5(1):24. doi: 10.3390/bioengineering5010024 (PMC5874890; doi:10.3390/bioengineering5010024)
Supplement: Supplementary File 1 [file bioengineering-05-00024-s001.zip › Clinical_chemistry_parameters/30mM_APAP.xlsx]

## Sheet: Bioreactor # 01
30 mM APAP
Culture data
Parameter [unit]
Culture day			0	1	2	3	4	5	6
Time			20:00:00	10:00:00	10:30:00	11:00:00	10:00:00	10:30:00	10:30:00
Hours between sampling				14	24.5	24.5	23	24.5	24
Hours total			0	14	38.5	63	86	110.5	134.5
Volume recirculation [ml]	7
Volume sample [ml]	1
Total cell number [Mio.]	10
Viability [%]	91.57
Metabolism
Measured from recirculating media
Culture day			0	1	2	3	4	5	6
Glucose [mg/dl]			172	178	204	222	214	202	172
Lactate [mg/dl]			2	7	25	32	28	21	10
LDH 37°C [U/l]			208	159	162	107	14	53	43
Urea [mg/dl]			12	14	18	17	12	10	12
ALT 37°C [U/l]			43	48	162	36	17	12	15
AST 37°C [U/l]			148	253	370	276	144	109	130
GLDH 37°C [U/l]			33.3	98.3	222.2	174.1	79.9	50	21.3
Ammonia [µmol/l]			95.8	256.2	223.1	220	549.5	698.1	NA
Measured from waste media
Culture day			0	1	2	3	4	5	6
IL-6 [pg/ml]				0.1008	-0.0017875	-0.00645	0.00653125	0.0121792	0.0035551
Media blank value	Heparmed
Glucose [mg/dl]	160
Lactate [mg/dl]	0
LDH 37°C [U/l]	0
Urea [mg/dl]	0
ALT 37°C [U/l]	3
AST 37°C [U/l]	2
GLDH 37°C [U/l]	1
Ammonia [µmol/l]	5.4
IL-6 [pg/ml]	0
Perfusion
Culture day			0	1	2	3	4	5	6
Media feed rate [ml/h]			0.6	0.2	0.2	0.2	0.2	0.2	0.2
Reactor pump [ml/min]			1	1	1	1	1	1	1
Waste volume [ml]			0	10	5.2	4.2	2.5	4.4	4.2
Medium refill [ml]				1	1	0.7	0.5	0.8	0.7
Balanced values based on recirculation samples
Culture day			0	1	2	3	4	5	6
Glucose [µg/h/1E6 cells]			0	14.5714	14.7429	17.9837	10.0435	8.70204	-0.275
Lactate [µg/h/1E6 cells]			0	5.85714	8.82449	7.90612	3.43478	3.54286	0.379167
LDH 37°C [mU/h/1E6 cells]			0	12.1429	4.14122	1.39551	-1.70761	1.77306	0.769167
Urea [µg/h/1E6 cells]			0	11.1429	5.1102	3.44898	0.793478	1.89388	2.925
ALT 37°C [mU/h/1E6 cells]			0	3.57143	5.60571	-1.30163	-0.172826	0.123265	0.3125
AST 37°C [mU/h/1E6 cells]			0	20.4714	10.9363	4.32163	-0.56087	1.81714	3.11708
GLDH 37°C[mU/h/1E6 cells]			0	8.10929	7.31714	2.90951	-0.742609	0.617061	-0.0252917
Ammonia [nmol/h/1E6 cells]			0	20.8514	5.0498	4.51204	15.0964	17.5769	NA
Balanced values based on waste samples
Culture day			0	1	2	3	4	5	6
IL-6 [pg/h/1E6 cells]				0.0072	-3.79388e-05	-0.000110571	7.09918e-05	0.000218728	6.22143e-05

## Sheet: Bioreactor # 19
30 mM APAP
Culture data
Parameter [unit]
Culture day			0	1	2	3	4	5	6
Time			17:00:00	11:00:00	10:30:00	10:15:00	11:15:00	10:00:00	10:40:00
Hours between sampling				18	23.5	23.75	25	22.75	24.6667
Hours total			0	18	41.5	65.25	90.25	113	137.667
Volume recirculation [ml]	7
Volume sample [ml]	1
Total cell number [Mio.]	10
Viability [%]	91.44
Metabolism
Measured from recirculating media
Culture day			0	1	2	3	4	5	6
Glucose [mg/dl]			166	169	186	189	177	171	176
Lactate [mg/dl]			3	5	9	9	5	2	6
LDH 37°C [U/l]			54	107	103	55	23	10	4
Urea [mg/dl]			13	10	11	8	7	6	7
ALT 37°C [U/l]			53	22	11	5	11	5	3
AST 37°C [U/l]			87	100	116	90	101	44	29
GLDH 37°C [U/l]			17.2	61.2	87.4	65.1	33.3	8.2	3
Ammonia [µmol/l]			94	130	160.6	185.2	291.6	279.6	351.6
Measured from waste media
Culture day			0	1	2	3	4	5	6
PGE2 [ng/ml]				0.16517	0.17209	0.13788	0.42437	0.67876	0.37608
IL6 [pg/ml]				23.7972	17.7945	0	0	0	0
Media blank value	Heparmed
Glucose [mg/dl]	163
Lactate [mg/dl]	0
LDH 37°C [U/l]	10
Urea [mg/dl]	0
ALT 37°C [U/l]	5
AST 37°C [U/l]	5
GLDH 37°C [U/l]	1.2
PGE2 [pg/ml]	0
IL-6 [pg/ml]	0
Ammonia [µmol/l]	27.7
Perfusion
Media feed rate [ml/h]			0.6	0.2	0.2	0.2	0.2	0.2	0.2
Reactor pump [ml/min]			1	1	1	1	1	1	1
Waste volume [ml]			0	13	5.5	4.8	5.8	4	4.8
Medium refill [ml]				1.6	1.5	1.5	1.7	1.3	1.2
Balanced values based on recirculation samples
Culture day			0	1	2	3	4	5	6
Glucose [µg/h/1E6 cells]			0	-0.85	5.24468	3.37263	-2.244	-1.44615	2.46486
Lactate [µg/h/1E6 cells]			0	3.83333	3.04255	2.19789	0.864	-0.0879121	1.99459
LDH 37°C [mU/h/1E6 cells]			0	7.36389	2.49574	0.350316	-0.0712	-0.241758	-0.236757
Urea [µg/h/1E6 cells]			0	7.86111	3.18085	1.49895	1.78	1.14286	1.79189
ALT 37°C [mU/h/1E6 cells]			0	1.39167	0.00319149	-0.101474	0.2236	-0.112088	-0.0802703
AST 37°C [mU/h/1E6 cells]			0	7.33611	3.28085	1.67116	2.7336	-0.151648	0.341351
GLDH 37°C[mU/h/1E6 cells]			0	4.54044	2.74404	1.21996	0.47544	-0.289055	-0.0345405
Ammonia [nmol/h/1E6 cells]				7.76433	4.04021	4.16088	8.41988	5.28875	8.64438
Balanced values based on waste samples
Culture day			0	1	2	3	4	5	6
IL-6 [pg/h/1E6 cells]				11.9289	4.02764	2.78663	9.84538	11.9342	7.31831
IL-6 [pg/h/1E6 cells]				1.71869	0.416467	0	0	0	0

## Sheet: Bioreactor # 23
30 mM APAP
Culture data
Parameter [unit]
Culture Day			0	1	2	3	4	5	6
Time			19:00:00	10:45:00	11:00:00	12:30:00	11:30:00	11:30:00	11:30:00
Hours between sampling				15.75	24.25	25.5	23	24	24
Hours total			0	15.75	40	65.5	88.5	112.5	136.5
Volume recirculation [ml]	7
Volume sample [ml]	1.3
Total cell number [Mio.]	9.7
Viability [%]	90
Metabolism
Measured from recirculating media
Culture day			0	1	2	3	4	5	6
Glucose [mg/dl]			172	179	191	197	209	188	179
Lactate [mg/dl]			0	6	14	22	21	13	5
LDH 37°C [U/l]			0	58	49	10	10	14.4	2
Urea [mg/dl]			2	10	11	10	8	12	8
ALT 37°C [U/l]			0	33	25	14	10	12	6
AST 37°C [U/l]			0	82	93	69	53	73	25
GLDH 37°C [U/l]			0	55.8	83.6	54.7	46.1	6	5
Ammonia [µmol/l]			12.8	138.9	149.7	117	264.1	386.3	386.3
Measured from waste media
Culture day			0	1	2	3	4	5	6
PGE2 [ng/ml]				0.073941	0.15232	0.082064	0.33057	0.33211	0.18234
IL-6 [pg/ml]				70.6881	55.5035	55.8889	12.4655	0	14.1394
Media blank value	Heparmed
Glucose [mg/dl]	172
Lactate [mg/dl]	0
LDH 37°C [U/l]	0
Urea [mg/dl]	2
ALT 37°C [U/l]	0
AST 37°C [U/l]	0
GLDH 37°C [U/l]	0
Ammonia [µmol/l]	14.8
PGE2 [ng/ml]	0
IL-6 [pg/ml]	0
Perfusion
Culture day			0	1	2	3	4	5	6
Media feed rate [ml/h]			0.6	0.2	0.2	0.2	0.2	0.2	0.2
Reactor pump [ml/min]			0.7	0.7	0.7	0.7	0.7	0.7	0.7
Waste volume [ml]			0	11.2	4.5	4.8	2	4.6	4.8
Medium refill [ml]				1.6	1.6	0	0	1.3	1.3
Balanced values based on recirculation samples
Culture day			0	1	2	3	4	5	6
Glucose [µg/h/1E6 cells]			0	2.39568	4.25125	16.0057	18.0233	0.987973	0.558419
Lactate [µg/h/1E6 cells]			0	4.94845	4.62536	6.49282	2.89556	2.12629	0.176117
LDH 37°C [mU/h/1E6 cells]			0	4.78351	1.0762	-0.273701	0.147916	0.42921	-0.123368
Urea [µg/h/1E6 cells]			0	6.55866	2.34031	1.94461	0.582698	3.11856	1.00515
ALT 37°C [mU/h/1E6 cells]			0	2.72165	0.499097	0.198504	0.0636486	0.333333	0.0721649
AST 37°C [mU/h/1E6 cells]			0	6.76289	2.45446	1.38144	0.446885	2.14218	-0.0253436
GLDH 37°C[mU/h/1E6 cells]			0	4.60206	2.46908	0.963412	0.500717	-0.433591	0.116838
Ammonia [nmol/h/1E6 cells]			0	10.2073	3.46579	2.16192	6.8727	11.1999	9.73432
Balanced values based on waste samples
Culture day			0	1	2	3	4	5	6
PGE2 [pg/h/1E6 cells]				5.42065	2.91398	1.59251	2.96342	6.56231	3.75959
IL-6 [pg/h/1E6 cells]				5.18217	1.06182	1.08456	0.111748	0	0.291534

## Sheet: Bioreactor # 29
30 mM APAP
Culture data
Parameter [unit]
Culture Day			0	1	2	3	4	5	6
Time			17:00:00	12:00:00	11:30:00	11:15:00	11:30:00	11:30:00	12:15:00
Hours between sampling				19	23.5	23.75	24.25	24	24.75
Hours total			0	19	42.5	66.25	90.5	114.5	139.25
Volume recirculation	7
Volume Sample	1.3
Total cell number [Mio.]	10
Viability [%]	82.79
Metabolism
Measured from recirculating media
Culture day
Glucose [mg/dl]			170	175	193	196	191	187	176
Lactate [mg/dl]			0	2	4	2	1	0	0
LDH 37°C [U/l]			1	102	99	35	4	2	2
Urea [mg/dl]			1	13	11	10	6	4	3
ALT 37°C [U/l]			2	49	50	17	8	1	1
AST 37°C [U/l]			0	103	182	95	48	4	1
GLDH 37°C [U/l]			0.8	57.3	134.5	58	39.4	4.4	4.3
Ammonia [µmol/L]			15.2	105.1	193.2	205.2	279.4	293.8	165.7
Measured from waste media
Culture day
PGE2 [ng/ml]				0.21154	0.14176	0.17553	0.26047	0.37139	0.3382
Media blank value	Heparmed
Glucose [mg/dl]	170
Lactate [mg/dl]	0
LDH 37°C [U/l]	1
Urea [mg/dl]	1
ALT 37°C [U/l]	2
AST 37°C [U/l]	0
GLDH 37°C [U/l]	0.8
Ammonia [µmol/L]	11.78
PGE2 [ng/ml]	0
Perfusion
Culture day			0	1	2	3	4	5	6
Media feed rate [ml/h]			0.6	0.2	0.2	0.2	0.2	0.2	0.2
Reactor pump [ml/min]			0.7	0.7	0.7	0.7	0.7	0.7	0.7
Waste volume [ml]			0	14	4.2	4.2	4.2	4.6	5
Medium refill [ml]				2.6	1.3	0.5	2.6	1.3	1.3
Balanced values based on recirculation samples
Culture day			0	1	2	3	4	5	6
Glucose [µg/h/1E6 cells]			0	-7.94737	8.14043	12.2021	-5.09278	3.6125	0.105051
Lactate [µg/h/1E6 cells]			0	1.47368	1.24255	0.16	0.0783505	-0.141667	0
LDH 37°C [mU/h/1E6 cells]			0	7.43526	2.24766	-0.179368	-0.397526	-0.00375	0.0254545
Urea [µg/h/1E6 cells]			0	0.877368	0.203404	0.196632	0.0486598	0.0454167	0.0379798
ALT 37°C [mU/h/1E6 cells]			0	3.44947	1.13872	-0.146105	-0.00824742	-0.12375	-0.0254545
AST 37°C [mU/h/1E6 cells]			0	7.58947	5.46979	0.881263	0.390928	-0.525	-0.0133333
GLDH 37°C[mU/h/1E6 cells]			0	4.15768	4.31179	0.167747	0.595052	-0.407333	0.087798
Ammonia [nmol/h/1E6 cells]			0	6.81901	5.59562	4.70077	7.10811	7.13699	2.26172
Balanced values based on waste samples
Culture day			0	1	2	3	4	5	6
PGE2 [pg/h/1E6 cells]				15.5872	2.53358	3.10411	4.51123	7.11831	6.83232
