# Supplementary material for: Microscale 3D Liver Bioreactor for In Vitro Hepatotoxicity Testing under Perfusion Conditions
Source: Bioengineering (Basel). 2018 Mar 15;5(1):24. doi: 10.3390/bioengineering5010024 (PMC5874890; doi:10.3390/bioengineering5010024)
Supplement: Supplementary File 1 [file bioengineering-05-00024-s001.zip › Clinical_chemistry_parameters/5mM_APAP.xlsx]

## Sheet: Bioreactor # 22
5 mM APAP
Culture data
Parameter [unit]
Culture Day			0	1	2	3	4	5	6
Time			17:00:00	10:30:00	10:30:00	10:30:00	10:30:00	10:30:00	11:00:00
Hours between sampling				17.5	24	24	24	24	24.5
Hours total			0	17.5	41.5	65.5	89.5	113.5	138
Volume recirculation [ml]	7
Volume sample [ml]	1.3
Total cell number [Mio.]	10
Viability [%]	75.51
Metabolism
Measured from recirculating media
Culture day			0	1	2	3	4	5	6
Glucose [mg/dl]			165	179	217	223	231	232	214
Lactate [mg/dl]			0	7	15	22	24	23	21
LDH 37°C [U/l]			0.1	99	97	73	36	27	25
Urea [mg/dl]			0	10	17	16	13	13	12
ALT 37°C [U/l]			2	80	83	49	21	15	13
AST 37°C [U/l]			1	158	257	213	123	79	59
GLDH 37°C [U/l]			0	56.8	122.8	143.6	97.9	74.1	55.5
Ammonia [µmol/l]			11.8	117.9	100.4	88.5	132.1	129.3	134.4
Measured from waste media
Culture day			0	1	2	3	4	5	6
PGE2 [ng/ml]				0.23652	0.20871	0.16219	0.13788	0.20826	0.078662
IL-6 [pg/ml]				24.4627	37.9624	0	0	25.3285	4.44121
Media blank value	Heparmed
Glucose [mg/dl]	165
Lactate [mg/dl]	0
LDH 37°C [U/l]	1
Urea [mg/dl]	0
ALT 37°C [U/l]	2
AST 37°C [U/l]	1
GLDH 37°C [U/l]	0.8
Ammonia [µmol/l]	11.8
PGE2 [ng/ml]	0
IL-6 [pg/ml]	0
Perfusion
Culture day			0	1	2	3	4	5	6
Media feed rate [ml/h]			0.6	0.2	0.2	0.2	0.2	0.2	0.2
Reactor pump [ml/min]			0.7	0.7	0.7	0.7	0.7	0.7	0.7
Waste volume [ml]			0	12	5	5.2	4.6	4.7	4.6
Medium refill [ml]				2	2.3	2.1	2.3	1.3	1.3
Balanced values based on recirculation samples
Culture day			0	1	2	3	4	5	6
Glucose [µg/h/1E6 cells]			0	3.8	11.8417	10.9833	10.4833	16.8896	9.30204
Lactate [µg/h/1E6 cells]			0	5.2	5.00417	6.8625	6.18333	5.61042	4.77959
LDH 37°C [mU/h/1E6 cells]			0	7.27446	2.48917	1.63667	0.332083	0.524375	0.550204
Urea [µg/h/1E6 cells]			0	7.42857	5.39583	4.20417	2.77083	3.25	2.75102
ALT 37°C [mU/h/1E6 cells]			0	5.78629	2.15792	0.827083	0.0620833	0.24125	0.237143
AST 37°C [mU/h/1E6 cells]			0	11.6589	8.03583	5.17	1.72	1.33583	1.11918
GLDH 37°C[mU/h/1E6 cells]			0	4.15543	4.07917	4.1335	1.73629	1.50029	1.05914
Ammonia [nmol/h/1E6 cells]			0	7.83451	2.04325	1.88425	3.52587	2.89842	3.02318
Balanced values based on waste samples
Culture day			0	1	2	3	4	5	6
PGE2 [pg/h/1E6 cells]				16.2185	4.34812	3.51412	2.6427	4.07843	1.47692
IL-6 [pg/h/1E6 cells]				1.67744	0.790883	0	0	0.496016	0.083386

## Sheet: Bioreactor # 35
5 mM APAP
Culture data
Parameter [unit]
Culture Day			0	1	2	3	4	5	6
Time			18:30:00	10:30:00	11:00:00	12:00:00	11:00:00	11:00:00	10:30:00
Hours between sampling				16	24.5	25	23	24	23.5
Hours total			0	16	40.5	65.5	88.5	112.5	136
Volume recirculation [ml]	7
Volume sample [ml]	1.3
Total cell number [Mio.]	10
Viability [%]	85
Metabolism
Measured from recirculating media
Culture day			0	1	2	3	4	5	6
Glucose [mg/dl]			150	166	198	201	206	212	197
Lactate [mg/dl]			1	7	29	38	33	36	38
LDH 37°C [U/l]			0	79	91	62	25	21	41
Urea [mg/dl]			0	9	15	16	11	13	14
ALT 37°C [U/l]			0	47	45	25	11	10	11
AST 37°C [U/l]			2	78	223	190	103	89	103
GLDH 37°C [U/l]			0.2	45.6	201.9	179	88.6	65.9	59.1
Ammonia [µmol/l]			15.4	84.6	97.4	106.8	141.9	142.5	142.4
Measured from waste media
Culture day			0	1	2	3	4	5	6
PGE2 [ng/ml]				0.16509	0.17609	0.1106	0.15635	0.12746	0.17509
IL-6 [pg/ml]				33.5417	9.03814	49.8558	7.00668	0	0
Media blank value	Heparmed
Glucose [mg/dl]	147
Lactate [mg/dl]	1
LDH 37°C [U/l]	0
Urea [mg/dl]	0
ALT 37°C [U/l]	0
AST 37°C [U/l]	2
GLDH 37°C [U/l]	0.2
Ammonia [µmol/l]	15.4
PGE2 [ng/ml]	0
IL-6 [pg/ml]	0
Perfusion
Culture day			0	1	2	3	4	5	6
Media feed rate [ml/h]			0.6	0.2	0.2	0.2	0.2	0.2	0.2
Reactor pump [ml/min]			0.7	0.7	0.7	0.7	0.7	0.7	0.7
Waste volume [ml]			0	11.4	4.8	6	2.8	5.2	5.1
Medium refill [ml]				2.1	1.8	2.4	1.3	1.3	1.3
Balanced values based on recirculation samples
Culture day			0	1	2	3	4	5	6
Glucose [µg/h/1E6 cells]			0	7.73125	14.0082	9.624	11.4522	18.3792	11.6064
Lactate [µg/h/1E6 cells]			0	4.7125	9.91429	11.732	4.76957	9.86667	10.3447
LDH 37°C [mU/h/1E6 cells]			0	6.27062	2.42735	1.4972	-0.246087	0.517083	1.38468
Urea [µg/h/1E6 cells]			0	7.14375	4.54286	4.78	1.02609	3.77917	3.94681
ALT 37°C [mU/h/1E6 cells]			0	3.73063	1.09347	0.514	-0.0656522	0.257917	0.312979
AST 37°C [mU/h/1E6 cells]			0	6.0225	7.45143	5.1244	0.173913	2.17542	2.9383
GLDH 37°C[mU/h/1E6 cells]			0	3.60263	7.12678	4.97276	-0.114261	1.48617	1.51294
Ammonia [nmol/h/1E6 cells]			0	5.41575	2.18261	2.70264	2.91122	3.45004	3.45738
Balanced values based on waste samples
Culture day			0	1	2	3	4	5	6
PGE2 [pg/h/1E6 cells]				11.7627	3.44993	2.6544	1.90339	2.76163	3.79983
IL-6 [pg/h/1E6 cells]				2.38985	0.177074	1.19654	0.0852987	0	0

## Sheet: Bioreactor # 41
5 mM APAP
Culture data
Parameter [unit]
Culture Day			0	1	2	3	4	5	6
Time			19:00:00	14:20:00	13:30:00	11:00:00	10:54:00	10:50:00	11:00:00
Hours between sampling				19.3333	23.1667	21.5	23.9	23.9333	24.1667
Hours total			0	19.3333	42.5	64	87.9	111.833	136
Volume recirculation [ml]	7
Volume sample [ml]	1.3
Total cell number [Mio.]	10
Viability [%]	80
Metabolism
Measured from recirculating media
Culture day			0	1	2	3	4	5	6
Glucose [mg/dl]			178	201	217	217	196	188	183
Lactate [mg/dl]			0	6	16	14	11	11	10
LDH 37°C [U/l]			0	146	138	97	30	23	16
Urea [mg/dl]			0	14	16	15	10	9	7
ALT 37°C [U/l]			0	66	51	35	13	11	5
AST 37°C [U/l]			0	159	193	150	83	56	38
GLDH 37°C [U/l]			0.6	120.9	218.2	203.5	89.7	98.4	54.2
Ammonia [µmol/l]			18.4	173.2	140.1	157.7	155.3	179.7	213.6
Measured from waste media
Culture day			0	1	2	3	4	5	6
PGE2 [ng/ml]				0.18789	0.11341	0.22199	0.22164	0.21459	0.18329
IL-6 [pg/ml]				91.4799	71.9014	84.5592	27.5495	0	0
Media blank value	Heparmed
Glucose [mg/dl]	178
Lactate [mg/dl]	0
LDH 37°C [U/l]	0
Urea [mg/dl]	0
ALT 37°C [U/l]	0
AST 37°C [U/l]	0
GLDH 37°C [U/l]	0.6
Ammonia [µmol/L]	18.4
PGE2 [ng/ml]	0
IL-6 [pg/ml]	0
Perfusion
Culture day			0	1	2	3	4	5	6
Media feed rate [ml/h]			0.6	0.2	0.2	0.2	0.2	0.2	0.2
Reactor pump [ml/min]			3.5	4	4	3.5	3.5	3.5	3.5
Waste volume [ml]			0	9	2.1	4.4	4.7	4	4.4
Medium refill [ml]				0	0	3	1.9	1.9	1.5
Balanced values based on recirculation samples
Culture day			0	1	2	3	4	5	6
Glucose [µg/h/1E6 cells]			0	25.65	18.9237	-3.73488	-2.89331	-3.48468	-1.01793
Lactate [µg/h/1E6 cells]			0	3.56897	4.3554	3.38605	2.341	2.43593	2.21379
LDH 37°C [mU/h/1E6 cells]			0	8.68448	1.86475	1.90419	-0.185983	0.401114	0.276
Urea [µg/h/1E6 cells]			0	8.32759	2.74964	3.81395	1.80962	1.83844	1.36138
ALT 37°C [mU/h/1E6 cells]			0	3.92586	0.44741	0.667442	0.0179916	0.212674	0.0310345
AST 37°C [mU/h/1E6 cells]			0	9.45776	3.51496	3.27674	1.14456	0.822702	0.635586
GLDH 37°C[mU/h/1E6 cells]			0	7.15981	5.14992	5.13516	0.640209	2.29876	0.623586
Ammonia [nmol/h/1E6 cells]			0	9.33166	1.22497	3.83409	3.35699	3.90305	5.07977
Balanced values based on waste samples
Culture day			0	1	2	3	4	5	6
PGE2 [pg/h/1E6 cells]				8.7466	1.02803	4.54305	4.35861	3.58646	3.33714
IL-6 [pg/h/1E6 cells]				4.25855	0.651768	1.73051	0.541768	0	0

## Sheet: Bioreactor # 46
5 mM APAP
Culture data
Parameter [unit]
Culture Day			0	1	2	3	4	5	6
Time			20:25:00	12:09:00	12:24:00	10:02:00	11:42:00	12:09:00	12:54:00
Hours between sampling				15.7333	24.25	21.6333	25.6667	24.45	24.75
Hours total			0	15.7333	39.9833	61.6167	87.2833	111.733	136.483
Volume recirculation [ml]	7
Volume sample [ml]	1.3
Total cell number [Mio.]	10
Viability [%]	76
Metabolism
Measured from recirculating media
Culture day			0	1	2	3	4	5	6
Glucose [mg/dl]			178	177	187	180	174	177	165
Lactate [mg/dl]			0	3	7	5	5	4	4
LDH 37°C [U/l]			0	131	125	60	12	0	0
Urea [mg/dl]			0	8	8	7	4	3	0
ALT 37°C [U/l]			0	48	40	17	0	0	5
AST 37°C [U/l]			0	163	217	108	41	19	29
GLDH 37°C [U/l]			0.6	55.5	78.8	43.7	9.2	3.9	4.9
Ammonia [µmol/l]			18.4	131.1	167.1	156	181.3	195.2	195
Media blank value	Heparmed
Glucose [mg/dl]	178
Lactate [mg/dl]	0
LDH 37°C [U/l]	0
Urea [mg/dl]	0
ALT 37°C [U/l]	0
AST 37°C [U/l]	0
GLDH 37°C [U/l]	0.6
Ammonia [µmol/l]	18.4
Perfusion
Culture day			0	1	2	3	4	5	6
Media feed rate [ml/h]			0.6	0.2	0.2	0.2	0.2	0.2	0.2
Reactor pump [ml/min]			4	4	4	4	4	4	4
Waste volume [ml]				10	5	4.1	4.4	4.1	4.4
Medium refill [ml]				1.1	2.4	1.6	1.7	1.3	1.3
Balanced values based on recirculation samples
Culture day			0	1	2	3	4	5	6
Glucose [µg/h/1E6 cells]			0	1.5	-4.41649	-3.15023	-4.48052	0.226994	-4.69091
Lactate [µg/h/1E6 cells]			0	2.28814	2.34639	0.910632	1.11039	0.734151	0.921212
LDH 37°C [mU/h/1E6 cells]			0	9.99153	3.16825	0.401002	-0.388052	-0.179141	0
Urea [µg/h/1E6 cells]			0	6.10169	2.07835	1.57858	0.479221	0.513292	-0.424242
ALT 37°C [mU/h/1E6 cells]			0	3.66102	0.933608	0.0362866	-0.231818	0	0.185859
AST 37°C [mU/h/1E6 cells]			0	12.4322	6.3501	0.85678	-0.00311688	0.0912065	0.809293
GLDH 37°C[mU/h/1E6 cells]			0	4.18805	2.33633	0.482797	-0.280403	-0.00623722	0.113172
Ammonia [nmol/h/1E6 cells]			0	8.61915	4.25472	3.2219	3.93397	4.11229	4.06432
