# Supplementary material for: Microscale 3D Liver Bioreactor for In Vitro Hepatotoxicity Testing under Perfusion Conditions
Source: Bioengineering (Basel). 2018 Mar 15;5(1):24. doi: 10.3390/bioengineering5010024 (PMC5874890; doi:10.3390/bioengineering5010024)
Supplement: Supplementary File 1 [file bioengineering-05-00024-s001.zip › Clinical_chemistry_parameters/Control.xlsx]

## Sheet: Bioeactor # 06
Control
Culture data
Parameter [unit]
Culture Day			0	1	2	3	4	5	6
Time			20:15:00	10:00:00	10:30:00	11:00:00	10:00:00	10:00:00	10:00:00
Hours between sampling				13.75	24.5	24.5	23	24	24
Hours total			0	13.75	38.25	62.75	85.75	109.75	133.75
Volume recirkulation [ml]	7
Volume sample [ml]	1
Total cell number [Mio.]	10
Viability [%]	91.57
Metabolism
Measured from recirculating media
Culture day			0	1	2	3	4	5	6
Glucose [mg/dl]			177	185	207	219	219	216	192
Lactate [mg/dl]			3	9	24	29	36	44	46
LDH 37°C [U/l]			254	187	153	108	64	48	56
Urea [mg/dl]			13	15	17	16	13	11	11
ALT 37°C [U/l]			50	57	55	37	22	13	11
AST 37°C [U/l]			185	314	400	285	175	114	105
GLDH 37°C [U/l]			39.2	126.1	219.8	187.2	138.5	57.3	38.5
Ammonia [µmol/l]			212.2	313.7	219.2	183.6	183.2	178.4	NA
Media blank value	Heparmed
Glucose [mg/dl]	163
Lactate [mg/dl]	0
LDH 37°C [U/l]	10
Urea [mg/dl]	0
ALT 37°C [U/l]	5
AST 37°C [U/l]	5
GLDH 37°C [U/l]	1.2
Ammonia [µmol/l]	5.4
Perfusion
Culture day			0	1	2	3	4	5	6
Media feed rate [ml/h]			0.6	0.2	0.2	0.2	0.2	0.2	0.2
Reactor pump [ml/min]			1	1	1	1	1	1	1
Waste volume [ml]			0	9.5	4.8	4.6	4.5	4.6	4.5
Medium refill [ml]				1.4	0.4	0.7	0.7	1	0.4
Balanced values based on recirculation samples
Culture day			0	1	2	3	4	5	6
Glucose [µg/h/1E6 cells]			0	12.7855	17.6408	16.6082	15.5174	11.9042	6.97083
Lactate [µg/h/1E6 cells]			0	7.41818	7.88571	7.38367	9.75	11.5	10.8542
LDH 37°C [mU/h/1E6 cells]			0	12.8782	2.9102	1.57265	0.586957	0.64	1.20417
Urea [µg/h/1E6 cells]			0	11.6364	4.31837	3.50612	2.61957	2.25833	2.52083
ALT 37°C [mU/h/1E6 cells]			0	4.02	1.16653	0.465714	0.168478	0.0479167	0.11875
AST 37°C [mU/h/1E6 cells]			0	24.7545	10.6269	4.66939	2.27826	1.60292	2.16354
GLDH 37°C[mU/h/1E6 cells]			0	10.3243	6.55478	3.76057	2.4908	0.0571667	0.564042
Ammonia [nmol/h/1E6 cells]			0	24.4499	3.68604	3.54212	4.25226	3.96267	NA

## Sheet: Bioeactor # 14
Control
Culture data
Parameter [unit]
Culture day			0	1	2	3	4	5	6
Time			17:00:00	11:00:00	10:30:00	10:15:00	11:15:00	10:00:00	10:40:00
Hours between sampling				18	23.5	23.75	25	22.75	24.6667
Hours total			0	18	41.5	65.25	90.25	113	137.667
Volume recirculation	7
Volume sample	1
Total cell number [Mio.]	10
Viability [%]	91.44
Metabolism
Measured from recirculating media
Culture day			0	1	2	3	4	5	6
Glucose [mg/dl]			164	176	196	214	206	199	185
Lactate [mg/dl]			3	9	19	25	31	30	43
LDH 37°C [U/l]			120	224	186	101	63	50	61
Urea [mg/dl]			15	13	14	12	11	11	10
ALT 37°C [U/l]			75	64	40	23	15	11	10
AST 37°C [U/l]			126	256	224	144	97	82	88
GLDH 37°C [U/l]			34.7	155.8	182.6	147	102	72.3	57.4
Ammonia [µmol/l]			114	167.4	172.6	141.6	155	153.2	156.2
Measured from waste media
Culture day			0	1	2	3	4	5	6
IL6 [pg/ml]				43.0306	31.5037	8.85346	13.559	9.7115	0
Media blank value	Heparmed
Glucose [mg/dl]	163
Lactate [mg/dl]	0
LDH 37°C [U/l]	10
Urea [mg/dl]	0
ALT 37°C [U/l]	5
AST 37°C [U/l]	5
GLDH 37°C [U/l]	1.2
IL6 [pg/ml]	0
Ammonia [µmol/l]	27.7
Perfusion
Culture day			0	1	2	3	4	5	6
Media feed rate [ml/h]			0.6	0.2	0.2	0.2	0.2	0.2	0.2
Reactor pump [ml/min]			1	1	1	1	1	1	1
Waste volume [ml]			0	14.5	5.5	3.8	4.6	5	4.8
Medium refill [ml]				1.9	2	1.5	2.3	1.8	1.5
Balanced values based on recirculation samples
Culture day			0	1	2	3	4	5	6
Glucose [µg/h/1E6 cells]			0	2.21111	4.95745	9.98316	-0.028	2.68571	-0.174324
Lactate [µg/h/1E6 cells]			0	7.33333	6.6383	6.08842	7.832	7.75824	12.0081
LDH 37°C [mU/h/1E6 cells]			0	17.6556	4.3	0.350737	0.5728	0.81978	1.33946
Urea [µg/h/1E6 cells]			0	11.3333	4.01064	2.08	2.316	2.9011	2.20541
ALT 37°C [mU/h/1E6 cells]			0	5.13194	0.614894	0.0597895	0.0796	0.0791209	0.0928378
AST 37°C [mU/h/1E6 cells]			0	20.6861	5.59362	1.41768	1.3392	1.78242	2.02905
GLDH 37°C[mU/h/1E6 cells]			0	12.4658	5.38298	2.3296	1.58568	1.41402	1.10157
Ammonia [nmol/h/1E6 cells]				11.5204	3.96191	1.70851	2.9058	3.18479	3.00912
Balanced values based on waste samples
Culture day			0	1	2	3	4	5	6
IL-6 [pg/h/1E6 cells]				3.46635	0.737321	0.141655	0.249486	0.21344	0

## Sheet: Bioeactor # 26
Control
Culture data
Parameter [unit]
Culture Day			0	1	2	3	4	5	6
Time			19:00:00	10:45:00	11:00:00	12:30:00	11:30:00	11:30:00	11:30:00
Hours between sampling				15.75	24.25	25.5	23	24	24
Hours total			0	15.75	40	65.5	88.5	112.5	136.5
Volume recirculation [ml]	7
Volume sample [ml]	1.3
Total cell number [Mio.]	8.5
Viability [%]	90
Metabolism
Measured from recirculating media
Culture day			0	1	2	3	4	5	6
Glucose [mg/dl]			170	184	194	193	202	189	181
Lactate [mg/dl]			0	9	11	13	10	6	4
LDH 37°C [U/l]			0	120	69	35	12	7	4
Urea [mg/dl]			2	15	12	11	9	5	3
ALT 37°C [U/l]			0	45	27	19	13	5	3
AST 37°C [U/l]			0	121	89	76	53	24	10
GLDH 37°C [U/l]			0	98.4	90.8	93.8	47.4	5	1.8
Ammonia [µmol/h]			16	246.1	210.4	193.8	178.6	162.9	152.4
Measured from waste media
Culture day			0	1	2	3	4	5	6
PGE2 [ng/ml]				0.15311	0.16157	0.13101	0.17653	0.094335	0.23993
IL-6 [pg/ml]				32.6935	75.7149	39.4066	16.3876	38.2785	0
Media blank value	Heparmed
Glucose [mg/dl]	163
Lactate [mg/dl]	0
LDH 37°C [U/l]	10
Urea [mg/dl]	0
ALT 37°C [U/l]	5
AST 37°C [U/l]	5
GLDH 37°C [U/l]	1.2
Ammonia [µmol/l]	14.8
PGE2 [ng/ml]	0
IL-6 [pg/ml]	0
Perfusion
Culture day			0	1	2	3	4	5	6
Media feed rate [ml/h]			0.6	0.2	0.2	0.2	0.2	0.2	0.2
Reactor pump [ml/min]			1	1	1	1	1	1	1
Waste volume [ml]			0	4.6	3.1	5	6	5	5
Medium refill [ml]				1.8	1	0	3.3	0	1.3
Balanced values based on recirculation samples
Culture day			0	1	2	3	4	5	6
Glucose [µg/h/1E6 cells]			0	6.72269	11.003	18.3483	-0.869565	16.3775	4.30392
Lactate [µg/h/1E6 cells]			0	6.2521	2.75076	4.07382	3.31969	1.22549	0.921569
LDH 37°C [mU/h/1E6 cells]			0	7.85808	0.24718	0.28466	-0.345269	-0.107353	-0.232353
Urea [µg/h/1E6 cells]			0	9.91223	1.95755	3.0496	3.0844	0.916667	0.612745
ALT 37°C [mU/h/1E6 cells]			0	2.88702	0.114494	0.3188	0.164706	-0.0936275	-0.0931373
AST 37°C [mU/h/1E6 cells]			0	8.16657	1.15609	1.90173	1.42353	0.163725	-0.0651961
GLDH 37°C[mU/h/1E6 cells]			0	6.77826	1.76136	2.74298	1.07202	-0.540098	-0.0316667
Ammonia [nmol/h/1E6 cells]			0	15.9821	3.47811	5.04646	5.75499	4.42172	4.08471
Balanced values based on waste samples
Culture day			0	1	2	3	4	5	6
PGE2 [pg/h/1E6 cells]				5.26092	2.42992	3.02215	5.4178	2.31213	5.88064
IL-6 [pg/h/1E6 cells]				1.12336	1.13871	0.909033	0.502944	0.938199	0

## Sheet: Bioreactor # 30
Control
Culture data
Parameter [unit]
Culture day			0	1	2	3	4	5	6
Time			17:00:00	12:00:00	11:30:00	11:15:00	11:30:00	11:30:00	12:15:00
Hours between sampling				19	23.5	23.75	24.25	24	24.75
Hours total			0	19	42.5	66.25	90.5	114.5	139.25
Volume recirculation [ml]	7
Volume sample [ml]	1.3
Total cell number [Mio.]	10
Viability [%]	82.79
Metabolism
Measured from recirculating media
Culture day			0	1	2	3	4	5	6
Glucose [mg/dl]			141	178	205	212	205	198	170
Lactate [mg/dl]			0	7	21	30	35	40	42
LDH 37°C [U/l]			0	116	132	66	26	1	1
Urea [mg/dl]			0	11	15	14	10	10	9
ALT 37°C [U/l]			3	68	44	27	14	5	5
AST 37°C [U/l]			1	212	196	128	55	37	31
GLDH 37°C [U/l]			0.3	116.9	142.1	113	52.2	46.3	34.7
Ammonia [µmol/L]			11.6	105.6	111.7	98.6	104.5	92.2	84
Measured from waste media
Culture day			0	1	2	3	4	5	6
PGE2 [ng/ml]				0.16314	0.091227	0.098531	0.10254	0.10062	0.23098
IL-6 [pg/ml]				12.8722	16.1045	4.84109	10.3526	2.54597	4.27949
Media blank value	Heparmed
Glucose [mg/dl]	141
Lactate [mg/dl]	0
LDH 37°C [U/l]	0
Urea [mg/dl]	0
ALT 37°C [U/l]	3
AST 37°C [U/l]	1
GLDH 37°C [U/l]	0.3
Ammonia [µmol/l]	11.78
PGE2 [ng/ml]	0
IL-6 [pg/ml]	0
Perfusion
Culture day			0	1	2	3	4	5	6
Media feed rate [ml/h]			0.6	0.2	0.2	0.2	0.2	0.2	0.2
Reactor pump [ml/min]			0.7	0.7	0.7	0.7	0.7	0.7	0.7
Waste volume [ml]			0	13	4.6	4.6	7.2	4.6	6
Medium refill [ml]				1.8	1.6	0	3.5	1.7	1.3
Balanced values based on recirculation samples
Culture day			0	1	2	3	4	5	6
Glucose [µg/h/1E6 cells]			0	22.5789	18.1745	26.3579	9.03505	10.6708	5.49899
Lactate [µg/h/1E6 cells]			0	4.97368	7.29787	8.74105	12.701	10.5417	12.6061
LDH 37°C [mU/h/1E6 cells]			0	8.24211	3.54553	0.694737	0.564948	-0.329583	0.0294949
Urea [µg/h/1E6 cells]			0	7.81579	4.34468	3.33474	3.15876	2.45833	2.54545
ALT 37°C [mU/h/1E6 cells]			0	4.61053	0.678298	0.369263	0.245773	-0.0833333	0.0589899
AST 37°C [mU/h/1E6 cells]			0	14.9895	4.66298	2.18695	1.25155	0.628333	0.819394
GLDH 37°C[mU/h/1E6 cells]			0	8.28395	3.9243	2.38476	1.28994	1.04675	0.888081
Ammonia [nmol/h/1E6 cells]			0	6.6344	2.58185	2.03373	3.1942	1.78311	2.04067
Balanced values based on waste samples
Culture day			0	1	2	3	4	5	6
PGE2 [pg/h/1E6 cells]				11.1622	1.78572	1.90839	3.04449	1.92855	5.59952
IL-6 [pg/h/1E6 cells]				0.880729	0.315237	0.0937643	0.307376	0.0487978	0.103745

## Sheet: Bioreactor # 32
Control
Culture data
Parameter [unit]
Culture Day			0	1	2	3	4	5	6
Time			17:00:00	10:30:00	10:30:00	10:30:00	10:30:00	10:30:00	11:00:00
Hours between sampling				17.5	24	24	24	24	24.5
Hours total			0	17.5	41.5	65.5	89.5	113.5	138
Volume recirculation [ml]	7
Volume sample [ml]	1.3
Total cell number [Mio.]	10
Viability [%]	75.51
Metabolism
Measured from recirculating media
Culture day			0	1	2	3	4	5	6
Glucose [mg/dl]			165	192	218	217	213	211	191
Lactate [mg/dl]			0	10	18	19	24	31	28
LDH 37°C [U/l]			3	101	106	59	38	28	27
Urea [mg/dl]			0	12	17	17	15	15	13
ALT 37°C [U/l]			3	77	76	31	20	13	9
AST 37°C [U/l]			0	179	265	149	100	69	57
GLDH 37°C [U/l]			0.1	72.3	164.9	110.3	89.5	68	55
Ammonia [µmol/l]			11.8	115.5	104.3	111.3	101.6	112	101.3
Measured from waste media
Culture day
PGE2 [ng/ml]				0.1505	0.19849	0.1863	0.1157	0.17248	0.1012
IL-6 [pg/ml]				27.4742	22.8459	11.1751	33.0644	49.5336	11.2911
Media blank value	Heparmed
Glucose [mg/dl]	165
Lactate [mg/dl]	0
LDH 37°C [U/l]	3
Urea [mg/dl]	0
ALT 37°C [U/l]	3
AST 37°C [U/l]	0
GLDH 37°C [U/l]	0.1
Ammonia [µmol/l]	11.8
PGE2 [ng/ml]	0
IL-6 [pg/ml]	0
Perfusion
Culture day			0	1	2	3	4	5	6
Media feed rate [ml/h]			0.6	0.2	0.2	0.2	0.2	0.2	0.2
Reactor pump [ml/min]			0.7	0.7	0.7	0.7	0.7	0.7	0.7
Waste volume [ml]			0	11.2	4	4.2	4.4	4.8	4.8
Medium refill [ml]				2.3	1.6	1.4	1.4	1.3	1.3
Balanced values based on recirculation samples
Culture day			0	1	2	3	4	5	6
Glucose [µg/h/1E6 cells]			0	10.0114	13.65	11.0792	10.1292	11.4167	3.77959
Lactate [µg/h/1E6 cells]			0	7.2	5.20833	4.50417	6.42917	8.84167	6.56735
LDH 37°C [mU/h/1E6 cells]			0	7.03886	2.34792	0.577083	0.52375	0.497917	0.584082
Urea [µg/h/1E6 cells]			0	8.64	4.525	3.89583	3.27083	3.8125	2.96735
ALT 37°C [mU/h/1E6 cells]			0	5.31086	1.59292	-0.0345833	0.242083	0.157917	0.0955102
AST 37°C [mU/h/1E6 cells]			0	12.888	7.17792	1.67458	1.66042	1.3275	1.25755
GLDH 37°C[mU/h/1E6 cells]			0	5.19783	5.06679	1.70637	1.81988	1.43017	1.1918
Ammonia [nmol/h/1E6 cells]			0	7.39897	1.85529	2.38029	1.98637	2.68975	2.08424
Balanced values based on waste samples
Culture day			0	1	2	3	4	5	6
PGE2 [pg/h/1E6 cells]				9.632	3.30817	3.26025	2.12117	3.4496	1.98269
IL-6 [pg/h/1E6 cells]				1.75835	0.380765	0.195564	0.606181	0.990672	0.221213

## Sheet: Bioreactor # 33
Control
Culture data
Parameter [unit]
Culture Day			0	1	2	3	4	5	6
Time			18:30:00	10:30:00	11:00:00	12:00:00	11:00:00	11:00:00	10:30:00
Hours between sampling				16	24.5	25	23	24	23.5
Hours total			0	16	40.5	65.5	88.5	112.5	136
Volume recirculation [ml]	7
Volume sample [ml]	1.3
Total cell number [Mio.]	10
Viability [%]	85
Metabolism
Measured from recirculating media
Culture day			0	1	2	3	4	5	6
Glucose [mg/dl]			150	169	186	206	187	189	196
Lactate [mg/dl]			1	11	28	41	37	47	54
LDH 37°C [U/l]			0	108	93	73	40	29	26
Urea [mg/dl]			0	11	14	15	10	11	10
ALT 37°C [U/l]			0	68	60	37	23	17	13
AST 37°C [U/l]			2	131	204	173	101	88	79
GLDH 37°C [U/l]			0.2	74.8	169.7	168.1	114.6	96.5	88
Ammonia [µmol/l]			15.4	93.2	97.7	103.6	71.4	79	81.2
Measured from waste media
Culture day			0	1	2	3	4	5	6
PGE2 [ng/ml]				0.18048	0.1137	0.11981	0.15285	0.10657	0.13942
IL-6 [pg/ml]				10.3086	32.1909	44.0229	9.0329	1.26109	0
Media blank value	Heparmed
Glucose [mg/dl]	150
Lactate [mg/dl]	1
LDH 37°C [U/l]	0
Urea [mg/dl]	0
ALT 37°C [U/l]	0
AST 37°C [U/l]	2
GLDH 37°C [U/l]	0.2
Ammonia [µmol/L]	15.4
PGE2 [ng/ml]	0
IL-6 [pg/ml]	0
Perfusion
Culture day			0	1	2	3	4	5	6
Media feed rate [ml/h]			0.6	0.2	0.2	0.2	0.2	0.2	0.2
Reactor pump [ml/min]			0.7	0.7	0.7	0.7	0.7	0.7	0.7
Waste volume [ml]			0	13	5.1	5.5	4.7	5.2	4.4
Medium refill [ml]				2.8	2.1	2.1	1.6	2.1	1.3
Balanced values based on recirculation samples
Culture day			0	1	2	3	4	5	6
Glucose [µg/h/1E6 cells]			0	1.96875	6.69184	12.792	4.92826	5.82083	12.2
Lactate [µg/h/1E6 cells]			0	8.34375	9.20612	12.382	8.79565	13.7167	13.8979
LDH 37°C [mU/h/1E6 cells]			0	9.1125	2.23653	1.7496	0.562826	0.643333	0.585957
Urea [µg/h/1E6 cells]			0	9.28125	4.04286	4.198	1.88043	3.10833	2.2766
ALT 37°C [mU/h/1E6 cells]			0	5.7375	1.46449	0.735	0.396087	0.382917	0.255745
AST 37°C [mU/h/1E6 cells]			0	10.8656	6.20878	4.279	1.5313	2.15458	1.73362
GLDH 37°C[mU/h/1E6 cells]			0	6.2925	5.64724	4.54736	2.20485	2.37367	2.00302
Ammonia [nmol/h/1E6 cells]			0	6.42	2.15745	2.41938	0.971783	1.76933	1.62877
Balanced values based on waste samples
Culture day			0	1	2	3	4	5	6
PGE2 [pg/h/1E6 cells]				14.664	2.36682	2.63582	3.12346	2.30902	2.61042
IL-6 [pg/h/1E6 cells]				0.837574	0.670096	0.968504	0.184585	0.0273236	0
