# Supplementary material for: Microscale 3D Liver Bioreactor for In Vitro Hepatotoxicity Testing under Perfusion Conditions
Source: Bioengineering (Basel). 2018 Mar 15;5(1):24. doi: 10.3390/bioengineering5010024 (PMC5874890; doi:10.3390/bioengineering5010024)
Supplement: Supplementary File 1 [file bioengineering-05-00024-s001.zip › Clinical_chemistry_parameters/Summary_balanced_data.xlsx]

## Sheet: Control
Glucose [µg/h/1E6 cells]
Culture day	BR # 06	BR # 14	BR # 26	BR # 30	BR # 32	BR # 33		Mean	SD
1	12.7855	2.21111	6.72269	22.5789	10.0114	1.96875		9.37973	7.74066
2	17.6408	4.95745	11.003	18.1745	13.65	6.69184		12.0196	5.50329
3	16.6082	9.98316	18.3483	26.3579	11.0792	12.792		15.8615	6.0624
4	15.5174	-0.028	-0.869565	9.03505	10.1292	4.92826		6.45205	6.32918
5	11.9042	2.68571	16.3775	10.6708	11.4167	5.82083		9.81261	4.84785
6	6.97083	-0.174324	4.30392	5.49899	3.77959	12.2		5.42984	4.08931
Lactate [µg/h/1E6 cells]
Culture day	BR # 06	BR # 14	BR # 26	BR # 30	BR # 32	BR # 33
1	7.41818	7.33333	6.2521	4.97368	7.2	8.34375		6.92018	1.16265
2	7.88571	6.6383	2.75076	7.29787	5.20833	9.20612		6.49785	2.26381
3	7.38367	6.08842	4.07382	8.74105	4.50417	12.382		7.19552	3.08343
4	9.75	7.832	3.31969	12.701	6.42917	8.79565		8.13792	3.16487
5	11.5	7.75824	1.22549	10.5417	8.84167	13.7167		8.93062	4.3094
6	10.8542	12.0081	0.921569	12.6061	6.56735	13.8979		9.47585	4.88466
LDH 37°C [mU/h/1E6 cells]
Culture day	BR # 06	BR # 14	BR # 26	BR # 30	BR # 32	BR # 33
1	12.8782	17.6556	7.85808	8.24211	7.03886	9.1125		10.4642	4.0702
2	2.9102	4.3	0.24718	3.54553	2.34792	2.23653		2.59789	1.38648
3	1.57265	0.350737	0.28466	0.694737	0.577083	1.7496		0.871578	0.631851
4	0.586957	0.5728	-0.345269	0.564948	0.52375	0.562826		0.411002	0.371092
5	0.64	0.81978	-0.107353	-0.329583	0.497917	0.643333		0.360682	0.465411
6	1.20417	1.33946	-0.232353	0.0294949	0.584082	0.585957		0.585135	0.621165
Urea [µg/h/1E6 cells]
Culture day	BR # 06	BR # 14	BR # 26	BR # 30	BR # 32	BR # 33
1	11.6364	11.3333	9.91223	7.81579	8.64	9.28125		9.76983	1.50215
2	4.31837	4.01064	1.95755	4.34468	4.525	4.04286		3.86652	0.955241
3	3.50612	2.08	3.0496	3.33474	3.89583	4.198		3.34405	0.740888
4	2.61957	2.316	3.0844	3.15876	3.27083	1.88043		2.72167	0.548976
5	2.25833	2.9011	0.916667	2.45833	3.8125	3.10833		2.57588	0.978381
6	2.52083	2.20541	0.612745	2.54545	2.96735	2.2766		2.18806	0.816764
ALT 37°C [mU/h/1E6 cells]
Culture day	BR # 06	BR # 14	BR # 26	BR # 30	BR # 32	BR # 33
1	4.02	5.13194	2.88702	4.61053	5.31086	5.7375		4.61631	1.03454
2	1.16653	0.614894	0.114494	0.678298	1.59292	1.46449		0.938604	0.567157
3	0.465714	0.0597895	0.3188	0.369263	-0.0345833	0.735		0.318997	0.279041
4	0.168478	0.0796	0.164706	0.245773	0.242083	0.396087		0.216121	0.107231
5	0.0479167	0.0791209	-0.0936275	-0.0833333	0.157917	0.382917		0.0818183	0.176445
6	0.11875	0.0928378	-0.0931373	0.0589899	0.0955102	0.255745		0.0881159	0.112086
AST 37°C [mU/h/1E6 cells]
Culture day	BR # 06	BR # 14	BR # 26	BR # 30	BR # 32	BR # 33
1	24.7545	20.6861	8.16657	14.9895	12.888	10.8656		15.3917	6.24198
2	10.6269	5.59362	1.15609	4.66298	7.17792	6.20878		5.90439	3.10487
3	4.66939	1.41768	1.90173	2.18695	1.67458	4.279		2.68822	1.41189
4	2.27826	1.3392	1.42353	1.25155	1.66042	1.5313		1.58071	0.370608
5	1.60292	1.78242	0.163725	0.628333	1.3275	2.15458		1.27658	0.747599
6	2.16354	2.02905	-0.0651961	0.819394	1.25755	1.73362		1.32299	0.843637
GLDH 37°C[mU/h/1E6 cells]
Culture day	BR # 06	BR # 14	BR # 26	BR # 30	BR # 32	BR # 33
1	10.3243	12.4658	6.77826	8.28395	5.19783	6.2925		8.22378	2.73446
2	6.55478	5.38298	1.76136	3.9243	5.06679	5.64724		4.72291	1.68361
3	3.76057	2.3296	2.74298	2.38476	1.70637	4.54736		2.91194	1.04821
4	2.4908	1.58568	1.07202	1.28994	1.81988	2.20485		1.74386	0.54012
5	0.0571667	1.41402	-0.540098	1.04675	1.43017	2.37367		0.963612	1.04867
6	0.564042	1.10157	-0.0316667	0.888081	1.1918	2.00302		0.952807	0.679222
Ammonia [µmol/h/1E6 cells]
Culture day	BR # 06	BR # 14	BR # 26	BR # 30	BR # 32	BR # 33
1	24.4499	11.5204	15.9821	6.6344	7.39897	6.42		12.0676	7.1015
2	3.68604	3.96191	3.47811	2.58185	1.85529	2.15745		2.95344	0.872538
3	3.54212	1.70851	5.04646	2.03373	2.38029	2.41938		2.85508	1.23925
4	4.25226	2.9058	5.75499	3.1942	1.98638	0.971783		3.17757	1.68265
5	3.96267	3.18479	4.42172	1.78311	2.68975	1.76933		2.96856	1.10162
6	NA	3.00912	4.08471	2.04067	2.08424	1.62877		2.5695	0.986056
PGE2 [pg/h/1E6 cells]
Culture day	BR # 06	BR # 14	BR # 26	BR # 30	BR # 32	BR # 33
1			5.26092	11.1622	9.632	14.664		10.1798	3.89738
2			2.42992	1.78572	3.30817	2.36682		2.47266	0.627956
3			3.02215	1.90839	3.26025	2.63582		2.70665	0.591114
4			5.4178	3.04449	2.12117	3.12346		3.42673	1.4032
5			2.31213	1.92855	3.4496	2.30902		2.49982	0.658297
6			5.88064	5.59952	1.98269	2.61042		4.01832	2.00785
IL-6 [pg/h/1E6 cells]
Culture day	BR # 06	BR # 14	BR # 26	BR # 30	BR # 32	BR # 33
1		3.46635	1.12336	0.880729	1.75835	0.837574		1.61327	1.09924
2		0.737321	1.13871	0.315237	0.380765	0.670096		0.648425	0.328407
3		0.141655	0.909033	0.0937643	0.195564	0.968504		0.461704	0.43749
4		0.249486	0.502944	0.307376	0.606181	0.184585		0.370114	0.177679
5		0.21344	0.938199	0.0487978	0.990672	0.0273236		0.443686	0.481156
6		0	0	0.103745	0.221213	0		0.0649917	0.0982075

## Sheet: 5 mM APAP
Glucose [µg/h/1E6 cells]
Culture day	BR # 22	BR # 35	BR # 41	BR # 46		Mean	SD
1	3.8	7.73125	25.65	1.5		9.67031	10.9594
2	11.8417	14.0082	18.9237	-4.41649		10.0893	10.1142
3	10.9833	9.624	-3.73488	-3.15023		3.43055	7.95934
4	10.4833	11.4522	-2.89331	-4.48052		3.64042	8.49486
5	16.8896	18.3792	-3.48468	0.226994		8.00277	11.2408
6	9.30204	11.6064	-1.01793	-4.69091		3.7999	7.88501
Lactate [µg/h/1E6 cells]
Culture day	BR # 22	BR # 35	BR # 41	BR # 46
1	5.2	4.7125	3.56897	2.28814		3.9424	1.29752
2	5.00417	9.91429	4.3554	2.34639		5.40506	3.21201
3	6.8625	11.732	3.38605	0.910632		5.72279	4.69137
4	6.18333	4.76957	2.341	1.11039		3.60107	2.29672
5	5.61042	9.86667	2.43593	0.734151		4.66179	4.01545
6	4.77959	10.3447	2.21379	0.921212		4.56482	4.17357
LDH 37°C [mU/h/1E6 cells]
Culture day	BR # 22	BR # 35	BR # 41	BR # 46
1	7.27446	6.27062	8.68448	9.99153		8.05527	1.62682
2	2.48917	2.42735	1.86475	3.16825		2.48738	0.53381
3	1.63667	1.4972	1.90419	0.401002		1.35976	0.661106
4	0.332083	-0.246087	-0.185983	-0.388052		-0.12201	0.31436
5	0.524375	0.517083	0.401114	-0.179141		0.315858	0.334795
6	0.550204	1.38468	0.276	0		0.552721	0.598397
Urea [µg/h/1E6 cells]
Culture day	BR # 22	BR # 35	BR # 41	BR # 46
1	7.42857	7.14375	8.32759	6.10169		7.2504	0.917056
2	5.39583	4.54286	2.74964	2.07835		3.69167	1.54044
3	4.20417	4.78	3.81395	1.57858		3.59418	1.40109
4	2.77083	1.02609	1.80962	0.479221		1.52144	0.99593
5	3.25	3.77917	1.83844	0.513292		2.34522	1.47056
6	2.75102	3.94681	1.36138	-0.424242		1.90874	1.88021
ALT 37°C [mU/h/1E6 cells]
Culture day	BR # 22	BR # 35	BR # 41	BR # 46
1	5.78629	3.73063	3.92586	3.66102		4.27595	1.01311
2	2.15792	1.09347	0.44741	0.933608		1.1581	0.720945
3	0.827083	0.514	0.667442	0.0362866		0.511203	0.34144
4	0.0620833	-0.0656522	0.0179916	-0.231818		-0.0543488	0.129631
5	0.24125	0.257917	0.212674	0		0.17796	0.120102
6	0.237143	0.312979	0.0310345	0.185859		0.191754	0.119193
AST 37°C [mU/h/1E6 cells]
Culture day	BR # 22	BR # 35	BR # 41	BR # 46
1	11.6589	6.0225	9.45776	12.4322		9.89283	2.87147
2	8.03583	7.45143	3.51496	6.3501		6.33808	2.00766
3	5.17	5.1244	3.27674	0.85678		3.60698	2.03456
4	1.72	0.173913	1.14456	-0.00311688		0.758839	0.815542
5	1.33583	2.17542	0.822702	0.0912065		1.10629	0.876839
6	1.11918	2.9383	0.635586	0.809293		1.37559	1.06083
GLDH 37°C[mU/h/1E6 cells]
Culture day	BR # 22	BR # 35	BR # 41	BR # 46
1	4.15543	3.60263	7.15981	4.18805		4.77648	1.61143
2	4.07917	7.12678	5.14992	2.33633		4.67305	2.00509
3	4.1335	4.97276	5.13516	0.482797		3.68105	2.17689
4	1.73629	-0.114261	0.640209	-0.280403		0.495459	0.919119
5	1.50029	1.48617	2.29876	-0.00623722		1.31975	0.962115
6	1.05914	1.51294	0.623586	0.113172		0.827209	0.5987
Ammonia [µmol/h/1E6 cells]
Culture day	BR # 22	BR # 35	BR # 41	BR # 46
1	7.83451	5.41575	9.33166	8.61915		7.80027	1.70321
2	2.04325	2.18261	1.22497	4.25472		2.42639	1.29002
3	1.88425	2.70264	3.83409	3.2219		2.91072	0.825912
4	3.52588	2.91122	3.35699	3.93397		3.43201	0.423333
5	2.89842	3.45004	3.90305	4.11229		3.59095	0.538102
6	3.02318	3.45738	5.07977	4.06432		3.90616	0.891331
PGE2 [pg/h/1E6 cells]
Culture day	BR # 22	BR # 35	BR # 41	BR # 46
1	16.2185	11.7627	8.7466			12.2426	3.759
2	4.34812	3.44993	1.02803			2.94203	1.71733
3	3.51412	2.6544	4.54305			3.57052	0.945588
4	2.6427	1.90339	4.35861			2.96823	1.25957
5	4.07843	2.76163	3.58646			3.47551	0.665371
6	1.47692	3.79983	3.33714			2.8713	1.22953
IL-6 [pg/h/1E6 cells]
Culture day	BR # 22	BR # 35	BR # 41	BR # 46
1	1.67744	2.38985	4.25855			2.77528	1.33302
2	0.790883	0.177074	0.651768			0.539908	0.321831
3	0	1.19654	1.73051			0.975684	0.886145
4	0	0.0852987	0.541768			0.209022	0.291306
5	0.496016	0	0			0.165339	0.286375
6	0.083386	0	0			0.0277953	0.0481429

## Sheet: 10 mM APAP
Glucose [µg/h/1E6 cells]
Culture day	BR # 05	BR # 21	BR # 24	BR # 27		Mean	SD
1	12.25	2.45714	-7.05882	-4.97368		0.668659	8.73453
2	13.449	4.63333	0.975136	10.5957		7.4133	5.64906
3	13.2245	8.30417	16.7612	19.8758		14.5414	4.96725
4	19.6522	10.3417	-1.0179	4.36289		8.33471	8.85738
5	14.5184	6.89583	-5.10294	1.22917		4.38511	8.34605
6	-0.189583	0.281633	1.53922	-1.56566		0.0164021	1.28253
Lactate [µg/h/1E6 cells]
Culture day	BR # 05	BR # 21	BR # 24	BR # 27
1	3.89286	3.58571	5.64706	4.18421		4.32746	0.91304
2	5.87755	3.35417	2.35779	3.95319		3.88568	1.48201
3	4.12245	4.70833	2.0346	7.14737		4.50319	2.10338
4	5.42391	5.37917	0.629156	5.41443		4.21167	2.38842
5	4.49796	5.44583	0.303922	3.79167		3.50985	2.24216
6	2.73125	4.67755	0.151961	6.46061		3.50534	2.70506
LDH 37°C [mU/h/1E6 cells]
Culture day	BR # 05	BR # 21	BR # 24	BR # 27
1	7.73929	10.3957	4.32941	7.24487		7.42732	2.48589
2	4.47347	2.60292	0.332808	3.5046		2.72845	1.77034
3	1.65796	0.82875	0.113495	0.369642		0.742462	0.678276
4	0.268478	-0.160417	0.29156	0.446639		0.211565	0.2603
5	0.422449	0.432083	0.308824	0.770167		0.483381	0.199216
6	0.353542	1.81388	-0.142892	-0.42497		0.399889	0.996078
Urea [µg/h/1E6 cells]
Culture day	BR # 05	BR # 21	BR # 24	BR # 27
1	8.67857	4.99143	8.47059	7.67105		7.45291	1.69749
2	4.4898	5.05417	1.90661	3.90213		3.83818	1.37092
3	2.77551	3.61667	2.0346	3.79158		3.05459	0.811859
4	1.59783	2.35	1.09974	2.26392		1.82787	0.590436
5	2.51429	2.31667	0.612745	3.4125		2.21405	1.16921
6	2.04792	3.16735	0.460784	3.04646		2.18063	1.2515
ALT 37°C [mU/h/1E6 cells]
Culture day	BR # 05	BR # 21	BR # 24	BR # 27
1	1.86786	7.66771	2.07059	3.95921		3.89134	2.68795
2	1.60245	1.28958	0.181443	0.705957		0.944858	0.630116
3	0.376735	0.00541667	0.188235	0.264632		0.208755	0.156106
4	0.0476087	0.00416667	0.0920716	0.0494845		0.0483329	0.0358961
5	0.0632653	0.157917	-0.0318627	0.154167		0.0858715	0.089865
6	0.0635417	0.624082	0.12402	0.0379798		0.212406	0.276812
AST 37°C [mU/h/1E6 cells]
Culture day	BR # 05	BR # 21	BR # 24	BR # 27
1	12.8143	14.6297	5.74118	11.7776		11.2407	3.85117
2	12.1384	7.685	1.22498	4.46255		6.37773	4.65878
3	4.09959	2.9875	1.03022	1.77242		2.47243	1.3519
4	1.48283	0.804167	0.337084	1.14804		0.94303	0.489851
5	1.31265	0.667083	-0.251961	1.01625		0.686006	0.678697
6	1.20188	1.38735	0.0617647	0.443232		0.773555	0.626088
GLDH 37°C[mU/h/1E6 cells]
Culture day	BR # 05	BR # 21	BR # 24	BR # 27
1	4.88571	5.10377	4.28235	7.52461		5.44911	1.42661
2	5.64694	4.253	1.15071	4.04213		3.77319	1.88776
3	3.29322	2.70492	0.00124567	1.64895		1.91208	1.44415
4	1.02707	0.430458	0.00659847	1.06841		0.633134	0.509337
5	-0.958367	0.5775	-0.035	1.34613		0.232564	0.974493
6	0.0858542	-0.161878	0.077451	0.468364		0.117448	0.260616
Ammonia [µmol/h/1E6 cells]
Culture day	BR # 05	BR # 21	BR # 24	BR # 27
1	17.9493	5.52414	11.8523	5.65364		10.2448	5.92471
2	3.71931	2.42979	5.41992	2.10397		3.41825	1.50573
3	4.28669	2.26217	5.04055	2.25746		3.46172	1.42156
4	12.9577	8.40142	8.29391	7.13133		9.19608	2.57281
5	12.7014	11.593	5.73564	14.8376		11.2169	3.89438
6	NA	11.4479	5.21319	15.6279		10.763	5.24105
PGE2 [pg/h/1E6 cells]
Culture day	BR # 05	BR # 21	BR # 24	BR # 27
1		12.6007	13.3354	8.05592		11.3307	2.85972
2		4.12512	4.05707	3.2929		3.82503	0.462091
3		3.72515	3.24383	2.9444		3.30446	0.393889
4		5.545	2.9776	1.81193		3.44484	1.90989
5		4.69526	5.92108	4.22771		4.94802	0.874523
6		4.64168	2.67451	4.06527		3.79382	1.01129
IL-6 [pg/h/1E6 cells]
Culture day	BR # 05	BR # 21	BR # 24	BR # 27
1	1.62688	0	0	0.361446		0.497081	0.77223
2	1.6889	0.256481	0.912274	0.312303		0.792489	0.667278
3	0.45866	0	0	0		0.114665	0.22933
4	0	0	0	0		0	0
5	0	0	0	0		0	0
6	0	0	0	0		0	0

## Sheet: 30 mM APAP
Glucose [µg/h/1E6 cells]
Culture day	BR # 01	BR # 19	BR # 23	BR # 29		Mean	SD
1	14.5714	-0.85	2.39568	-7.94737		2.04244	9.40324
2	14.7429	5.24468	4.25125	8.14043		8.0948	4.72916
3	17.9837	3.37263	16.0057	12.2021		12.391	6.47329
4	10.0435	-2.244	18.0233	-5.09278		5.1825	10.7897
5	8.70204	-1.44615	0.987973	3.6125		2.96409	4.34741
6	-0.275	2.46486	0.558419	0.105051		0.713334	1.21637
Lactate [µg/h/1E6 cells]
Culture day	BR # 01	BR # 19	BR # 23	BR # 29
1	5.85714	3.83333	4.94845	1.47368		4.02815	1.89345
2	8.82449	3.04255	4.62536	1.24255		4.43374	3.237
3	7.90612	2.19789	6.49282	0.16		4.18921	3.6204
4	3.43478	0.864	2.89556	0.0783505		1.81817	1.60329
5	3.54286	-0.0879121	2.12629	-0.141667		1.35989	1.79847
6	0.379167	1.99459	0.176117	0		0.63747	0.917918
LDH 37°C [mU/h/1E6 cells]
Culture day	BR # 01	BR # 19	BR # 23	BR # 29
1	12.1429	7.36389	4.78351	7.43526		7.93138	3.06669
2	4.14122	2.49574	1.0762	2.24766		2.49021	1.26282
3	1.39551	0.350316	-0.273701	-0.179368		0.323189	0.765822
4	-1.70761	-0.0712	0.147916	-0.397526		-0.507105	0.83112
5	1.77306	-0.241758	0.42921	-0.00375		0.489191	0.899851
6	0.769167	-0.236757	-0.123368	0.0254545		0.108624	0.453263
Urea [µg/h/1E6 cells]
Culture day	BR # 01	BR # 19	BR # 23	BR # 29
1	11.1429	7.86111	6.55866	0.877368		6.61	4.28088
2	5.1102	3.18085	2.34031	0.203404		2.70869	2.03325
3	3.44898	1.49895	1.94461	0.196632		1.77229	1.34144
4	0.793478	1.78	0.582698	0.0486598		0.801209	0.723917
5	1.89388	1.14286	3.11856	0.0454167		1.55018	1.29205
6	2.925	1.79189	1.00515	0.0379798		1.44001	1.22254
ALT 37°C [mU/h/1E6 cells]
Culture day	BR # 01	BR # 19	BR # 23	BR # 29
1	3.57143	1.39167	2.72165	3.44947		2.78355	1.0009
2	5.60571	0.00319149	0.499097	1.13872		1.81168	2.57171
3	-1.30163	-0.101474	0.198504	-0.146105		-0.337677	0.660604
4	-0.172826	0.2236	0.0636486	-0.00824742		0.0265438	0.164486
5	0.123265	-0.112088	0.333333	-0.12375		0.0551902	0.217562
6	0.3125	-0.0802703	0.0721649	-0.0254545		0.069735	0.173689
AST 37°C [mU/h/1E6 cells]
Culture day	BR # 01	BR # 19	BR # 23	BR # 29
1	20.4714	7.33611	6.76289	7.58947		10.54	6.62999
2	10.9363	3.28085	2.45446	5.46979		5.53536	3.81879
3	4.32163	1.67116	1.38144	0.881263		2.06387	1.54013
4	-0.56087	2.7336	0.446885	0.390928		0.752636	1.39927
5	1.81714	-0.151648	2.14218	-0.525		0.820669	1.35346
6	3.11708	0.341351	-0.0253436	-0.0133333		0.854939	1.51766
GLDH 37°C[mU/h/1E6 cells]
Culture day	BR # 01	BR # 19	BR # 23	BR # 29
1	8.10929	4.54044	4.60206	4.15768		5.35237	1.84843
2	7.31714	2.74404	2.46908	4.31179		4.21051	2.22445
3	2.90951	1.21996	0.963412	0.167747		1.31516	1.15344
4	-0.742609	0.47544	0.500717	0.595052		0.20715	0.635261
5	0.617061	-0.289055	-0.433591	-0.407333		-0.12823	0.500822
6	-0.0252917	-0.0345405	0.116838	0.087798		0.0362011	0.0773528
Ammonia [µmol/h/1E6 cells]
Culture day	BR # 01	BR # 19	BR # 23	BR # 29
1	20.8514	7.76433	10.2073	6.81901		11.4105	6.45381
2	5.0498	4.04021	3.46579	5.59562		4.53785	0.962275
3	4.51204	4.16088	2.16192	4.70077		3.8839	1.16959
4	15.0964	8.41988	6.8727	7.10811		9.37428	3.87501
5	17.5769	5.28875	11.1999	7.13699		10.3006	5.44305
6	NA	8.64438	9.73432	7.26172		8.54681	1.23918
PGE2 [pg/h/1E6 cells]
Culture day	BR # 01	BR # 19	BR # 23	BR # 29
1		11.9289	5.42065	15.5872		10.9789	5.14941
2		4.02764	2.91398	2.53358		3.1584	0.776439
3		2.78663	1.59251	3.10411		2.49442	0.797041
4		9.84538	2.96342	4.51123		5.77335	3.61041
5		11.9342	6.56231	7.11831		8.53829	2.95409
6		7.31831	3.75959	6.83232		5.97007	1.9297
IL-6 [pg/h/1E6 cells]
Culture day	BR # 01	BR # 19	BR # 23	BR # 29
1	0.0072	1.71869	5.18217			2.30269	2.63645
2	-3.79388e-05	0.416467	1.06182			0.492748	0.535021
3	-0.000110571	0	1.08456			0.361484	0.626205
4	7.09918e-05	0	0.111748			0.037273	0.0644973
5	0.000218728	0	0			7.29093e-05	0.000126283
6	6.22143e-05	0	0.291534			0.0971987	0.168299
